# Supplementary material for: Fishing intensification as response to Late Holocene socio-ecological instability in southeastern South America
Source: Sci Rep. 2021 Dec 6;11:23506. doi: 10.1038/s41598-021-02888-7 (PMC8648744; doi:10.1038/s41598-021-02888-7)
Supplement: Supplementary file 1 — Supplementary Information 1. [file 41598_2021_2888_MOESM1_ESM.xlsx]

## Sheet: Database
Sigla	Name	State	region	biome	approximate lat	approximate long	source_of_coordenates	Site_category	Site typology	Key cultural feature	Associated material	Provenience	Lab_N°	Dating_Method	Material	Specification	Conventional_date_BP	SD	Calibration curve	Modelled carbon source	ΔR	SD	Primary reference	Secondary reference(s)
	Base Aérea (Caiacanga-Mirim)	SC	South	Coastal_Marine	-27.6717	-48.5676	estimated	open_air	shallow	Ceramic	Taquara/Itararé ceramic	Level D fireherat asociated with human skeletal	SI_243	C14_Standard	Charcoal		800	70	SHCal20	100% atmospheric	0	0	Long and Mielke 1967
	Galheta IV	SC	South	Coastal_Marine	-28.5551	-48.7888	literature	open-air	shallow	Ceramic	Taquara/Itararé ceramic		Beta_280012	C14	Human collagen		950	40	Marine20-SHCal20	52 ± 9% marine	-126	29	DeBlasis, Farias, and Kneip 2014	Souza, Mateos, and Madella 2020
	Galheta IV	SC	South	Coastal_Marine	-28.5551	-48.7888	literature	open-air	shallow	Ceramic	Taquara/Itararé ceramic		Beta_211734	C14	Human collagen		980	40	Marine20-SHCal20	52 ± 9% marine	-126	29	DeBlasis, Farias, and Kneip 2014	Souza, Mateos, and Madella 2020
	Galheta IV	SC	South	Coastal_Marine	-28.5551	-48.7888	literature	open-air	shallow	Ceramic	Taquara/Itararé ceramic		Beta_280011	C14	Fauna (assuming it was marine organism)		1070	40	Marine20	100% marine	-126	29	DeBlasis, Farias, and Kneip 2014	Souza, Mateos, and Madella 2020
	Galheta IV	SC	South	Coastal_Marine	-28.5551	-48.7888	literature	open-air	shallow	Ceramic	Taquara/Itararé ceramic		Beta_280010	C14	Human collagen		1360	40	Marine20-SHCal20	52 ± 9% marine	-126	29	DeBlasis, Farias, and Kneip 2014	Souza, Mateos, and Madella 2020
	Itacoara	SC	South	Coastal_Marine	-26.403	-48.8616	literature	open-air	mound	Ceramic	Taquara/Itararé ceramic	Burial 02		C14	Human collagen		1250	30	Marine20-SHCal20	52 ± 9% marine	-126	29	Wesolowski et al. 2010
	Praia das Laranjeiras II	SC	South	Coastal_Marine	-26.9972	-48.5893	field	open-air	shallow	Ceramic	Taquara/Itararé ceramic	sepultamento mais superficial	Beta_426438	C14	Human collagen		970	30	Marine20-SHCal20	52 ± 9% marine	-126	29	Gilson and Lessa 2020
	Praia das Laranjeiras II	SC	South	Coastal_Marine	-26.9972	-48.5893	field	open-air	shallow	Ceramic	Taquara/Itararé ceramic	sepultamento mais profundo	Beta_426439	C14	Human collagen		1340	30	Marine20-SHCal20	52 ± 9% marine	-126	29	Gilson and Lessa 2020
FLN-57	Rio do Meio	SC	South	Coastal_Marine	-27.4378	-48.4966	field	open-air	shallow	Ceramic	Taquara/Itararé ceramic	QJ13 N1/ 2eme occupation	Beta_451660	C14_AMS	Charcoal		600	30	SHCal20	100% atmospheric	0	0	Gilson and Lessa 2020
FLN-57	Rio do Meio	SC	South	Coastal_Marine	-27.4378	-48.4966	field	open-air	shallow	Ceramic	Taquara/Itararé ceramic	QF18 N6/ 2eme occupation	Beta_451661	C14_AMS	Charcoal		620	30	SHCal20	100% atmospheric	0	0	Gilson and Lessa 2020
FLN-57	Rio do Meio	SC	South	Coastal_Marine	-27.4378	-48.4966	field	open-air	shallow	Ceramic	Taquara/Itararé ceramic	3eme occupation	Beta_178077	C14_Standard	Marine shell		780	60	Marine20	100% marine	-126	29	Beta report; Fossari 2004	Gilson and Lessa 2020
FLN-57	Rio do Meio	SC	South	Coastal_Marine	-27.4378	-48.4966	field	open-air	shallow	Ceramic	Taquara/Itararé ceramic	QG16 N6/ 1st occupation	Beta_451662	C14_AMS	Otolith		870	30	Marine20	100% marine	-126	29	Gilson and Lessa 2020
	Sambaqui Caieira	SC	South	Coastal_Marine	-28.45	-48.7675	literature	open-air	mound	Ceramic	Taquara/Itararé ceramic	firehearts of sand level	I_2614	C14_Standard	Charcoal		710	95	SHCal20	100% atmospheric	0	0	Hurt 1974
	Sambaqui Enseada I	SC	South	Coastal_Marine	-26.2339	-48.4998	literature	open-air	mound	Ceramic	Taquara/Itararé ceramic	unknown	Beta	C14	Human collagen		1390	40	Marine20-SHCal20	59.8 ± 7.5% marine	-126	29	De Masi 2009	Gilson and Lessa 2020
	Sambaqui Forte Marechal Luz	SC	South	Coastal_Marine	-26.2997	-48.5684	literature	open-air	mound; ceramic	Ceramic	Taquara/Itararé ceramic	Occupation Zone V; immdiately before introduction of pottery	M_1203	C14	Charcoal		620	100	SHCal20	100% atmospheric	0	0	Crane and Griffin 1964
	Sambaqui Forte Marechal Luz	SC	South	Coastal_Marine	-26.2997	-48.5684	literature	open-air	mound; ceramic	Ceramic	Taquara/Itararé ceramic	Stratum A; Test Pit N°1; 10-30 depth; last occupation of site (Zone VIII)	M_1200	C14	Charcoal		640	100	SHCal20	100% atmospheric	0	0	Crane and Griffin 1964
	Sambaqui Forte Marechal Luz	SC	South	Coastal_Marine	-26.2997	-48.5684	literature	open-air	mound; ceramic	Ceramic	Taquara/Itararé ceramic	burial N°5; Occupation Zone VI; Stratum 4B; fisrt occurence of pottery	M_1202	C14	Charcoal		880	100	SHCal20	100% atmospheric	0	0	Crane and Griffin 1965
	Sambaqui Ponta das Palmas	SC	South	Coastal_Marine	-26.2028	-48.7616	literature	open-air	mound	Ceramic	Taquara/Itararé ceramic		Cen_1135	C14	Charcoal		600	80	SHCal20	100% atmospheric	0	0	Bandeira et al. (2010)	Fossile et al. 2019
	Sambaqui Rio Pinheiros II	SC	South	Coastal_Marine	-26.4231	-48.6354	literature	open-air	mound	Ceramic	Taquara/Itararé ceramic		Beta_443872	C14	Bone collagen (assuming it was human)		860	30	Marine20-SHCal20	52 ± 9% marine	-126	29	Almeida 2017	Fossile et al. 2019
	Tapera	SC	South	Coastal_Marine	-27.69	-48.57	field	open-air	shallow	Ceramic	Taquara/Itararé ceramic	Layer D	SI_246	C14	Charcoal		1030	180	SHCal20	100% atmospheric	0	0	Long and Mielke 1967
	Tapera	SC	South	Coastal_Marine	-27.69	-48.57	field	open-air	shallow	Ceramic	Taquara/Itararé ceramic	Layer C	SI_245	C14	Charcoal		1140	180	SHCal20	100% atmospheric	0	0	Long and Mielke 1967
	Tapera	SC	South	Coastal_Marine	-27.69	-48.57	field	open-air	shallow	Ceramic	Taquara/Itararé ceramic	sepulture 28	Beta_384034	C14_AMS	Human collagen		1150	30	Marine20-SHCal20	52 ± 9% marine	-126	29	Oppitz 2015
	Tapera	SC	South	Coastal_Marine	-27.69	-48.57	field	open-air	shallow	Ceramic	Taquara/Itararé ceramic	sepulture 63	Beta_384035	C14_AMS	Human collagen		1220	30	Marine20-SHCal20	52 ± 9% marine	-126	29	Oppitz 2015
	Tapera	SC	South	Coastal_Marine	-27.69	-48.57	field	open-air	shallow	Ceramic	Taquara/Itararé ceramic	sepulture 110	Beta_384036	C14_AMS	Human collagen		1330	30	Marine20-SHCal20	52 ± 9% marine	-126	29	Oppitz 2015
	Tenorio	SP	South-east	Coastal_Marine	-23.4636	-45.055	literature	open-air	mound	non-ceramic		Squarre 66-69; level 218 cm contact betweem layer II and III; fogão acima do substrato geologico	I_5306	C14	Charcoal		1875	90	SHCal20	100% atmospheric	0	0	Garcia 1972	Borges 2015; Uchoa 2007
	Ponta do Costão do Ilhote	SC	South	Coastal_Marine	-28.5999	-48.8374	literature	open-air	shallow	Ceramic	Taquara/Itararé ceramic	Base of the site, east profile	Beta_211733	C14_AMS	Charcoal		980	40	SHCal20	100% atmospheric	0	0	DeBlasis, Farias, and Kneip 2014
	Sambaqui do Godo	PR	South	Coastal_Marine	-30.4333	-50.5	literature	open-air	mound	non-ceramic (sambaqui)	fish and animal bones and lithic artifacts	from 150 to 200 cm below surface	SI_1027	C14	Charcoal		3000	90	SHCal20	100% atmospheric	0	0	Stuckenrath and Mielke 1973
	Sambaqui do Godo	PR	South	Coastal_Marine	-30.4333	-50.5	literature	open-air	mound	non-ceramic (sambaqui)	fish and animal bones and lithic artifacts	from 225 to 250 cm below surface	SI_1028_A	C14	Oyster shell		3300	95	Marine20	100% marine	-126	29	Stuckenrath and Mielke 1973
	Sambaqui do Godo	PR	South	Coastal_Marine	-30.4333	-50.5	literature	open-air	mound	non-ceramic (sambaqui)	fish and animal bones and lithic artifacts	from 225 to 250 cm below surface	SI_1028	C14	Charcoal		3365	85	SHCal20	100% atmospheric	0	0	Stuckenrath and Mielke 1973
	Sambaqui do Godo	PR	South	Coastal_Marine	-30.4333	-50.5	literature	open-air	mound	non-ceramic (sambaqui)	human bones and lithics artifacts	50 to 70 cm below surface	SI_1025	C14	Charcoal		3815	50	SHCal20	100% atmospheric	0	0	Stuckenrath and Mielke 1973
	Sambaqui do Godo	PR	South	Coastal_Marine	-30.4333	-50.5	literature	open-air	mound	non-ceramic (sambaqui)	lithic artifacts	from 100 to 125 cm below surface	SI_1026	C14	Charcoal		2980	130	SHCal20	100% atmospheric	0	0	Stuckenrath and Mielke 1973
	Sambaqui Balneario Atlantico 9	RS	South	Coastal_Marine				open-air	mound	non-ceramic (sambaqui)	Tupiguarani ceramic at the superficie	Topo	Beta_262432	C14	Charcoal		3660	40	SHCal20	100% atmospheric	0	0	Rogge and Schmitz 2010
	Arroio da Cruz I	SC	South	Coastal_Marine	-28.7213	-49.0815	literature	open-air	shallow	Ceramic	Taquara/Itararé ceramic	Survey 1, central deposit (50-60 cm)	Beta_209703	C14_AMS	Marine shell	Mes. mactroides	1080	60	Marine20	100% marine	-126	29	DeBlasis, Farias, and Kneip 2014
	Arroio da Cruz I	SC	South	Coastal_Marine	-28.7213	-49.0815	literature	open-air	shallow	Ceramic	Taquara/Itararé ceramic	Survey 1, basal deposit	Beta_211732	C14_AMS	Marine shell	Mes. mactroides	1160	40	Marine20	100% marine	-126	29	DeBlasis, Farias, and Kneip 2014
	Sambaqui Ponta do Lessa	SC	South	Coastal_Marine	-27.5724	-48.527	field	open-air	mound	non-ceramic (sambaqui)			Beta	C14	Human collagen		1000	40	Marine20-SHCal20	52 ± 9% marine	-126	29	Brochado et al. 1969
	Areias Pequenas	SC	South	Coastal_Marine	-26.3649	-48.6889	literature	open_air	mound	non-ceramic (sambaqui)			Beta_443867	C14	Bone (assuming it was marine organism)		780	30	Marine20	100% marine	-126	29	Almeida 2017
	Armacao do Sul	SC	South	Coastal_Marine	-27.75	-48.5	field	open_air	shallow	non-ceramic (sambaqui)		sepulture 31	Beta_384015	C14_AMS	Human collagen		1430	30	Marine20-SHCal20	52 ± 9% marine	-126	29	Oppitz 2015
	Armacao do Sul	SC	South	Coastal_Marine	-27.75	-48.5	field	open_air	shallow	non-ceramic (sambaqui)		sepulture 2	Beta_384002	C14_AMS	Human collagen		1550	30	Marine20-SHCal20	52 ± 9% marine	-126	29	Oppitz 2015
	Armacao do Sul	SC	South	Coastal_Marine	-27.75	-48.5	field	open_air	shallow	non-ceramic (sambaqui)		sepulture 5	Beta_384004	C14_AMS	Human collagen		1580	30	Marine20-SHCal20	52 ± 9% marine	-126	29	Oppitz 2015
	Armacao do Sul	SC	South	Coastal_Marine	-27.75	-48.5	field	open_air	shallow	non-ceramic (sambaqui)		sepulture 22	Beta_384011	C14_AMS	Human collagen		1660	30	Marine20-SHCal20	52 ± 9% marine	-126	29	Oppitz 2015
	Armacao do Sul	SC	South	Coastal_Marine	-27.75	-48.5	field	open_air	shallow	non-ceramic (sambaqui)		sepulture 17	Beta_384010	C14_AMS	Human collagen		2180	30	Marine20-SHCal20	52 ± 9% marine	-126	29	Oppitz 2015
	Armacao do Sul	SC	South	Coastal_Marine	-27.75	-48.5	field	open_air	shallow	non-ceramic (sambaqui)		sepulture 67	Beta_384029	C14_AMS	Human collagen		2190	30	Marine20-SHCal20	52 ± 9% marine	-126	29	Oppitz 2015
	Armacao do Sul	SC	South	Coastal_Marine	-27.75	-48.5	field	open_air	shallow	non-ceramic (sambaqui)		sepulture 69	Beta_384031	C14_AMS	Human collagen		2190	30	Marine20-SHCal20	52 ± 9% marine	-126	29	Oppitz 2015
	Armacao do Sul	SC	South	Coastal_Marine	-27.75	-48.5	field	open_air	shallow	non-ceramic (sambaqui)		sepulture 3	Beta_384003	C14_AMS	Human collagen		2270	30	Marine20-SHCal20	52 ± 9% marine	-126	29	Oppitz 2015
	Armacao do Sul	SC	South	Coastal_Marine	-27.75	-48.5	field	open_air	shallow	non-ceramic (sambaqui)		sepulture 14	Beta_384008	C14_AMS	Human collagen		2290	30	Marine20-SHCal20	52 ± 9% marine	-126	29	Oppitz 2015
	Armacao do Sul	SC	South	Coastal_Marine	-27.75	-48.5	field	open_air	shallow	non-ceramic (sambaqui)		sepulture 15	Beta_384009	C14_AMS	Human collagen		2330	30	Marine20-SHCal20	52 ± 9% marine	-126	29	Oppitz 2015
	Armacao do Sul	SC	South	Coastal_Marine	-27.75	-48.5	field	open_air	shallow	non-ceramic (sambaqui)		sepulture 8	Beta_384006	C14_AMS	Human collagen		2360	30	Marine20-SHCal20	52 ± 9% marine	-126	29	Oppitz 2015
	Armacao do Sul	SC	South	Coastal_Marine	-27.75	-48.5	field	open_air	shallow	non-ceramic (sambaqui)		sepulture 27	Beta_384012	C14_AMS	Human collagen		2380	30	Marine20-SHCal20	52 ± 9% marine	-126	29	Oppitz 2015
	Armacao do Sul	SC	South	Coastal_Marine	-27.75	-48.5	field	open_air	shallow	non-ceramic (sambaqui)		sepulture 61	Beta_384033	C14_AMS	Human collagen		2380	30	Marine20-SHCal20	52 ± 9% marine	-126	29	Oppitz 2015
	Armacao do Sul	SC	South	Coastal_Marine	-27.75	-48.5	field	open_air	shallow	non-ceramic (sambaqui)		sepulture 66	Beta_384027	C14_AMS	Human collagen		2410	30	Marine20-SHCal20	52 ± 9% marine	-126	29	Oppitz 2015
	Armacao do Sul	SC	South	Coastal_Marine	-27.75	-48.5	field	open_air	shallow	non-ceramic (sambaqui)		sepulture 6	Beta_384005	C14_AMS	Human collagen		2430	30	Marine20-SHCal20	52 ± 9% marine	-126	29	Oppitz 2015
	Armacao do Sul	SC	South	Coastal_Marine	-27.75	-48.5	field	open_air	shallow	non-ceramic (sambaqui)		sepulture 29	Beta_384014	C14_AMS	Human collagen		2480	30	Marine20-SHCal20	52 ± 9% marine	-126	29	Oppitz 2015
	Armacao do Sul	SC	South	Coastal_Marine	-27.75	-48.5	field	open_air	shallow	non-ceramic (sambaqui)		sepulture 32	Beta_384016	C14_AMS	Human collagen		2530	30	Marine20-SHCal20	52 ± 9% marine	-126	29	Oppitz 2015
	Armacao do Sul	SC	South	Coastal_Marine	-27.75	-48.5	field	open_air	shallow	non-ceramic (sambaqui)		sepulture 72	Beta_384028	C14_AMS	Human collagen		2610	30	Marine20-SHCal20	52 ± 9% marine	-126	29	Oppitz 2015
	Armacao do Sul	SC	South	Coastal_Marine	-27.75	-48.5	field	open_air	shallow	non-ceramic (sambaqui)		sepulture 33	Beta_384017	C14_AMS	Human collagen		2630	30	Marine20-SHCal20	52 ± 9% marine	-126	29	Oppitz 2015
	Armacao do Sul	SC	South	Coastal_Marine	-27.75	-48.5	field	open_air	shallow	non-ceramic (sambaqui)		sepulture 59	Beta_384024	C14_AMS	Human collagen		2660	30	Marine20-SHCal20	52 ± 9% marine	-126	29	Oppitz 2015
	Armacao do Sul	SC	South	Coastal_Marine	-27.75	-48.5	field	open_air	shallow	non-ceramic (sambaqui)		sepulture 58	Beta_384026	C14_AMS	Human collagen		2670	30	Marine20-SHCal20	52 ± 9% marine	-126	29	Oppitz 2015
	Armacao do Sul	SC	South	Coastal_Marine	-27.75	-48.5	field	open_air	shallow	non-ceramic (sambaqui)		base	I_9212	C14	Charcoal		2670	90	SHCal20	100% atmospheric	0	0	Schmitz et al. 1992
	Armacao do Sul	SC	South	Coastal_Marine	-27.75	-48.5	field	open_air	shallow	non-ceramic (sambaqui)		sepulture 36	Beta_384018	C14_AMS	Human collagen		2690	30	Marine20-SHCal20	52 ± 9% marine	-126	29	Oppitz 2015
	Armacao do Sul	SC	South	Coastal_Marine	-27.75	-48.5	field	open_air	shallow	non-ceramic (sambaqui)		sepulture 28	Beta_384013	C14_AMS	Human collagen		2700	30	Marine20-SHCal20	52 ± 9% marine	-126	29	Oppitz 2015
	Armacao do Sul	SC	South	Coastal_Marine	-27.75	-48.5	field	open_air	shallow	non-ceramic (sambaqui)		sepulture 57	Beta_384025	C14_AMS	Human collagen		2720	30	Marine20-SHCal20	52 ± 9% marine	-126	29	Oppitz 2015
	Armacao do Sul	SC	South	Coastal_Marine	-27.75	-48.5	field	open_air	shallow	non-ceramic (sambaqui)		sepulture 39	Beta_384032	C14_AMS	Human collagen		2750	30	Marine20-SHCal20	52 ± 9% marine	-126	29	Oppitz 2015
	Armacao do Sul	SC	South	Coastal_Marine	-27.75	-48.5	field	open_air	shallow	non-ceramic (sambaqui)		sepulture 45	Beta_384021	C14_AMS	Human collagen		2760	30	Marine20-SHCal20	52 ± 9% marine	-126	29	Oppitz 2015
	Armacao do Sul	SC	South	Coastal_Marine	-27.75	-48.5	field	open_air	shallow	non-ceramic (sambaqui)		sepulture 40	Beta_384020	C14_AMS	Human collagen		2780	30	Marine20-SHCal20	52 ± 9% marine	-126	29	Oppitz 2015
	Branco	SP	South-east	Coastal_Marine	-25.1453	-48.0325	literature	open_air	mound	non-ceramic (sambaqui)		0;00 a 0;12 metros abaixo do topo do testemunho C01 – amostra I	Beta_190991	C14	Marine shell		4150	50	Marine20	100% marine	-126	29	Calippo 2004
	Branco	SP	South-east	Coastal_Marine	-25.1453	-48.0325	literature	open_air	mound	non-ceramic (sambaqui)		0;70 a 0;75 metros abaixo do topo do testemunho C01– amostra II	Beta_199992	C14	Marine shell		4160	50	Marine20	100% marine	-126	29	Calippo 2004
	Branco	SP	South-east	Coastal_Marine	-25.1453	-48.0325	literature	open_air	mound	non-ceramic (sambaqui)		0;83 a 0;89 metros abaixo do topo do testemunho C01– amostra III	Beta_190993	C14	Marine shell		4460	50	Marine20	100% marine	-126	29	Calippo 2004
	Branco	SP	South-east	Coastal_Marine	-25.1453	-48.0325	literature	open_air	mound	non-ceramic (sambaqui)		1;15 a 1;22 metros abaixo do topo do testemunho C01– amostra IV	Beta_190994	C14	Marine shell		4550	50	Marine20	100% marine	-126	29	Calippo 2004
	Cachoeira Mirim	SP	South-east	Coastal_Marine	-25.1686	-47.9914	literature	open_air	mound	non-ceramic (sambaqui)		Testemunho 10; Topo do testemunho	Beta_258663	C14	Marine shell		4630	50	Marine20	100% marine	-126	29	Calippo 2004
	Cachoeira Mirim	SP	South-east	Coastal_Marine	-25.1686	-47.9914	literature	open_air	mound	non-ceramic (sambaqui)		0;50 cm da base	I_9596	C14	Marine shell		4715	95	Marine20	100% marine	-126	29	Garcia 1979
	Cambriu Grande	SP	South-east	Coastal_Marine	-25.1323	-47.9324	literature	open_air	mound	non-ceramic (sambaqui)		Testemunho 28/Base do testemunho	Beta_219093	C14	Marine shell		5620	60	Marine20	100% marine	-126	29	Calippo 2010
	Cambriu Grande	SP	South-east	Coastal_Marine	-25.1323	-47.9324	literature	open_air	mound	non-ceramic (sambaqui)		Testemunho 29/Base do testemunho	Beta_219094	C14	Marine shell		5730	60	Marine20	100% marine	-126	29	Calippo 2010
	Cosipa I	SP	South-east	Coastal_Marine	-23.8435	-46.3566	literature	open_air	mound	non-ceramic (sambaqui)		Profil Sector B; Section 5; 740 depth; around 50cm above the base of the site	Gif_6778	C14	Charcoal		4210	90	SHCal20	100% atmospheric	0	0	Uchoa and Garcia 1986
	Cosipa III	SP	South-east	Coastal_Marine	-23.8435	-46.3566	literature	open_air	mound	non-ceramic (sambaqui)		Profil- base of the site	Gif_6779	C14	Charcoal		1180	60	SHCal20	100% atmospheric	0	0		Borges 2015
	Cosipa III	SP	South-east	Coastal_Marine	-23.8435	-46.3566	literature	open_air	mound	non-ceramic (sambaqui)		Profil A-B; level 917cm; close to SEP.1; based of the site	Gif_6780	C14	Charcoal		3790	110	SHCal20	100% atmospheric	0	0	Uchoa and Garcia 1986
	Cosipa IV	SP	South-east	Coastal_Marine	-23.8435	-46.3566	literature	open_air	mound	non-ceramic (sambaqui)		S1; Level 940-932cm; 40 cm above the base	Gif_6781	C14	Charcoal		2590	80	SHCal20	100% atmospheric	0	0	Uchoa and Garcia 1986
	Armacao do Sul	SC	South	Coastal_Marine	-27.75	-48.5	field	open_air	shallow	non-ceramic (sambaqui)		sepulture 51	Beta_384023	C14_AMS	Human collagen		2790	30	Marine20-SHCal20	52 ± 9% marine	-126	29	Oppitz 2015
	Armacao do Sul	SC	South	Coastal_Marine	-27.75	-48.5	field	open_air	shallow	non-ceramic (sambaqui)		sepulture 74	Beta_384007	C14_AMS	Human collagen		2830	30	Marine20-SHCal20	52 ± 9% marine	-126	29	Oppitz 2015
	Armacao do Sul	SC	South	Coastal_Marine	-27.75	-48.5	field	open_air	shallow	non-ceramic (sambaqui)		sepulture 37	Beta_384019	C14_AMS	Human collagen		2900	30	Marine20-SHCal20	52 ± 9% marine	-126	29	Oppitz 2015
	Cubiculo I	SC	South	Coastal_Marine	-28.5518	-49.0628	literature	open_air	mound	non-ceramic (sambaqui)			Beta_248575	C14	Shell		3500	50	Marine20	100% marine	-126	29		DeBlasis et al. 2007
	Cubiculo II	SC	South	Coastal_Marine	-28.5487	-49.0537	literature	open_air	mound	non-ceramic (sambaqui)			Beta_253676	C14	Shell		3180	50	Marine20	100% marine	-126	29		DeBlasis et al. 2007
	Encantada 1 (Emideo)	SC	South	Coastal_Marine	-28.624	-48.9157	literature	open-air	mound	non-ceramic (sambaqui)			Cena_105_LS_24	C14	Marine shell		4290	70	Marine20	100% marine	-126	29		Kneip, Farias, and DeBlasis 2018
	Encantada 3 (Juventus)	SC	South	Coastal_Marine	-28.6157	-48.9149	literature	open-air	mound	non-ceramic (sambaqui)			Beta_189712	C14	Charcoal		740	40	SHCal20	100% atmospheric	0	0		DeBlasis et al. 2007
	Encantada 3 (Juventus)	SC	South	Coastal_Marine	-28.6157	-48.9149	literature	open-air	mound	non-ceramic (sambaqui)			Beta 189713	C14	Charcoal		4320	40	SHCal20	100% atmospheric	0	0		DeBlasis et al. 2007
	Encantada 3 (Juventus)	SC	South	Coastal_Marine	-28.6157	-48.9149	literature	open-air	mound	non-ceramic (sambaqui)			Az_10638	C14	Marine shell		4420	50	Marine20	100% marine	-126	29		Fish et al. 2000
	Figueirinha 1	SC	South	Coastal_Marine	-28.6633	-48.9706	literature	open-air	mound	non-ceramic (sambaqui)			Beta_280844	C14	Marine shell		4260	50	Marine20	100% marine	-126	29		Penna 2015
	Figueirinha 1	SC	South	Coastal_Marine	-28.6633	-48.9706	literature	open-air	mound	non-ceramic (sambaqui)			Beta_276433	C14	Marine shell		4370	50	Marine20	100% marine	-126	29		Penna 2015
	Figueirinha 2	SC	South	Coastal_Marine	-28.6594	-48.9711	literature	open-air	mound	non-ceramic (sambaqui)			Beta_384038	C14	Marine shell		3720	30	Marine20	100% marine	-126	29		Penna 2015
	Figueirinha 2	SC	South	Coastal_Marine	-28.6594	-48.9711	literature	open-air	mound	non-ceramic (sambaqui)			Ugams_18540	C14	Marine shell		3790	25	Marine20	100% marine	-126	29		Penna 2015
	Figueirinha 3	SC	South	Coastal_Marine	-28.6633	-48.9739	literature	open-air	mound	non-ceramic (sambaqui)			Ugams_18541	C14	Marine shell		4190	25	Marine20	100% marine	-126	29		Penna 2015
	Figueirinha 4	SC	South	Coastal_Marine	-28.6584	-48.9704	literature	open-air	mound	non-ceramic (sambaqui)			Ugams_18542	C14	Marine shell		3850	25	Marine20	100% marine	-126	29		Penna 2015
	Figueirinha 4	SC	South	Coastal_Marine	-28.6584	-48.9704	literature	open-air	mound	non-ceramic (sambaqui)			Beta_384037	C14	Marine shell		3870	30	Marine20	100% marine	-126	29		Penna 2015
	Figueirinha 4	SC	South	Coastal_Marine	-28.6584	-48.9704	literature	open-air	mound	non-ceramic (sambaqui)			Ugams_18548	C14	Charcoal		3920	25	SHCal20	100% atmospheric	0	0		Penna 2015
	Figueirinha 4	SC	South	Coastal_Marine	-28.6584	-48.9704	literature	open-air	mound	non-ceramic (sambaqui)			Ugams_18544	C14	Marine shell		3960	25	Marine20	100% marine	-126	29		Penna 2015
	Figueirinha 4	SC	South	Coastal_Marine	-28.6584	-48.9704	literature	open-air	mound	non-ceramic (sambaqui)			Ugams_18543	C14	Marine shell		3990	25	Marine20	100% marine	-126	29		Penna 2015
	Figueirinha 4	SC	South	Coastal_Marine	-28.6584	-48.9704	literature	open-air	mound	non-ceramic (sambaqui)			Ugams_18549	C14	Marine shell		3990	25	Marine20	100% marine	-126	29		Penna 2015
	Figueirinha 4	SC	South	Coastal_Marine	-28.6584	-48.9704	literature	open-air	mound	non-ceramic (sambaqui)			Ugams_18546	C14	Marine shell		4000	25	Marine20	100% marine	-126	29		Penna 2015
	Figueirinha 4	SC	South	Coastal_Marine	-28.6584	-48.9704	literature	open-air	mound	non-ceramic (sambaqui)			Ugams_18547	C14	Marine shell		4000	25	Marine20	100% marine	-126	29		Penna 2015
	Figueirinha 4	SC	South	Coastal_Marine	-28.6584	-48.9704	literature	open-air	mound	non-ceramic (sambaqui)			Ugams_18545	C14	Marine shell		4010	25	Marine20	100% marine	-126	29		Penna 2015
	Figueirinha 4	SC	South	Coastal_Marine	-28.6584	-48.9704	literature	open-air	mound	non-ceramic (sambaqui)			Beta_280845	C14	Marine shell		4140	40	Marine20	100% marine	-126	29		Penna 2015
	Figueirinha 5	SC	South	Coastal_Marine	-28.6636	-48.9882	literature	open-air	mound	non-ceramic (sambaqui)			Ugams_18550	C14	Marine shell		1470	25	Marine20	100% marine	-126	29		Penna 2015
	Guacici	SP	South-east	Coastal_Marine	-24.9167	-47.8667	literature	open-air	mound	non-ceramic (sambaqui)			I_10744	C14	Marine shell		4310	105	Marine20	100% marine	-126	29	Uchoa 1981-1982
	Guacici	SP	South-east	Coastal_Marine	-24.9167	-47.8667	literature	open-air	mound	non-ceramic (sambaqui)			Ba_370	C14	Marine shell		4920	110	Marine20	100% marine	-126	29		Garcia 1979
	Guacici	SP	South-east	Coastal_Marine	-24.9167	-47.8667	literature	open-air	mound	non-ceramic (sambaqui)			Bah_370	C14	Marine shell		5110	100	Marine20	100% marine	-126	29	Suguio and Martin 1978	Martin, Suguio, and Flexor 1984
	Ilha do Cambriu	SP	South-east	Coastal_Marine	-25.1666	-47.9143	literature	open-air	mound	non-ceramic (sambaqui)		5 to 10 cm depth	Beta_191000	C14	Marine shell		4340	50	Marine20	100% marine	-126	29	Calippo 2004
	Ilha do Cambriu	SP	South-east	Coastal_Marine	-25.1666	-47.9143	literature	open-air	mound	non-ceramic (sambaqui)		Testmunho 1; 150 cm depth	Beta_190999	C14	Marine shell		4360	60	Marine20	100% marine	-126	29	Calippo 2004
	Galheta 1	SC	South	Coastal_Marine	-28.5538	-48.7877	literature	open-air	mound	non-ceramic (sambaqui)			Beta_209708	C14	Marine shell		3090	70	Marine20	100% marine	-126	29	DeBlasis et al. 2007
	Galheta 2	SC	South	Coastal_Marine	-28.5541	-48.7886	literature	open-air	mound	non-ceramic (sambaqui)			Beta_209709	C14	Marine shell		4400	60	Marine20	100% marine	-126	29	DeBlasis et al. 2007
	Galheta 3	SC	South	Coastal_Marine	-28.5447	-48.7964	literature	open-air	mound	non-ceramic (sambaqui)			Cena_104	C14	Marine shell		4530	70	Marine20	100% marine	-126	29	DeBlasis et al. 2007
	Ilhotinha	SC	South	Coastal_Marine	-28.3965	-48.9645	literature	open-air	mound	non-ceramic (sambaqui)			Beta_209712	C14	Marine shell		5170	60	Marine20	100% marine	-126	29		DeBlasis et al. 2007
	Ilhotinha	SC	South	Coastal_Marine	-28.3965	-48.9645	literature	open-air	mound	non-ceramic (sambaqui)			Beta_209711	C14	Marine shell		5270	60	Marine20	100% marine	-126	29		DeBlasis et al. 2007
	Itacoara	SC	South	Coastal_Marine	-26.403	-48.8616	literature	open-air	mound	non-ceramic (sambaqui)		PT1 3Z nivel IX	Kia_21796	C14	Wood and burned seed		1570	20	SHCal20	100% atmospheric	0	0		Bandeira 2004
	Jabuticabeira	SC	South	Coastal_Marine	-28.5615	-48.9827	literature	open-air	mound	non-ceramic (sambaqui)			Az_10642	C14	Charcoal		2430	125	SHCal20	100% atmospheric	0	0		DeBlasis et al. 2007
	Jabuticabeira	SC	South	Coastal_Marine	-28.5615	-48.9827	literature	open-air	mound	non-ceramic (sambaqui)			Az_10641	C14	Charcoal		2655	110	SHCal20	100% atmospheric	0	0		DeBlasis et al. 2007
	Jabuticabeira	SC	South	Coastal_Marine	-28.5615	-48.9827	literature	open-air	mound	non-ceramic (sambaqui)			Az_10640	C14	Charcoal		3995	85	SHCal20	100% atmospheric	0	0		DeBlasis et al. 2007
	Jabuticabeira	SC	South	Coastal_Marine	-28.5615	-48.9827	literature	open-air	mound	non-ceramic (sambaqui)			Az_10639	C14	Charcoal		4185	90	SHCal20	100% atmospheric	0	0		DeBlasis et al. 2007
	Jabuticabeira II	SC	South	Coastal_Marine	-28.579	-48.9603	literature	open-air	mound	non-ceramic (sambaqui)			Beta_195240	C14	Charcoal		2020	40	SHCal20	100% atmospheric	0	0		DeBlasis et al. 2007
	Jabuticabeira II	SC	South	Coastal_Marine	-28.579	-48.9603	literature	open-air	mound	non-ceramic (sambaqui)			Az_9897	C14	Charcoal		2060	85	SHCal20	100% atmospheric	0	0		Gaspar et al. 1999
	Jabuticabeira II	SC	South	Coastal_Marine	-28.579	-48.9603	literature	open-air	mound	non-ceramic (sambaqui)			Beta_195239	C14	Shell		2070	60	Marine20	100% marine	-126	29		DeBlasis et al. 2007
	Jabuticabeira II	SC	South	Coastal_Marine	-28.579	-48.9603	literature	open-air	mound	non-ceramic (sambaqui)			Az_9881	C14	Charcoal		2075	65	SHCal20	100% atmospheric	0	0		DeBlasis et al. 2007
	Jabuticabeira II	SC	South	Coastal_Marine	-28.579	-48.9603	literature	open-air	mound	non-ceramic (sambaqui)			Az_9899	C14	Charcoal		2115	65	SHCal20	100% atmospheric	0	0		DeBlasis et al. 2007
	Jabuticabeira II	SC	South	Coastal_Marine	-28.579	-48.9603	literature	open-air	mound	non-ceramic (sambaqui)			Az_10637	C14	Charcoal		2165	75	SHCal20	100% atmospheric	0	0		DeBlasis et al. 2007
	Jabuticabeira II	SC	South	Coastal_Marine	-28.579	-48.9603	literature	open-air	mound	non-ceramic (sambaqui)			Az_9895	C14	Charcoal		2170	95	SHCal20	100% atmospheric	0	0		DeBlasis et al. 2007
	Jabuticabeira II	SC	South	Coastal_Marine	-28.579	-48.9603	literature	open-air	mound	non-ceramic (sambaqui)			Az_9896	C14	Charcoal		2170	45	SHCal20	100% atmospheric	0	0		DeBlasis et al. 2007
	Jabuticabeira II	SC	South	Coastal_Marine	-28.579	-48.9603	literature	open-air	mound	non-ceramic (sambaqui)			Az_10635	C14	Charcoal		2180	105	SHCal20	100% atmospheric	0	0		DeBlasis et al. 2007
	Jabuticabeira II	SC	South	Coastal_Marine	-28.579	-48.9603	literature	open-air	mound	non-ceramic (sambaqui)			Az_9893	C14	Charcoal		2210	60	SHCal20	100% atmospheric	0	0		DeBlasis et al. 2007
	Jabuticabeira II	SC	South	Coastal_Marine	-28.579	-48.9603	literature	open-air	mound	non-ceramic (sambaqui)			Az_9883	C14	Charcoal		2240	170	SHCal20	100% atmospheric	0	0		DeBlasis et al. 2007
	Jabuticabeira II	SC	South	Coastal_Marine	-28.579	-48.9603	literature	open-air	mound	non-ceramic (sambaqui)			Az_9898	C14	Charcoal		2270	75	SHCal20	100% atmospheric	0	0		DeBlasis et al. 2007
	Jabuticabeira II	SC	South	Coastal_Marine	-28.579	-48.9603	literature	open-air	mound	non-ceramic (sambaqui)			Az_10634	C14	Charcoal		2280	80	SHCal20	100% atmospheric	0	0		DeBlasis et al. 2007
	Jabuticabeira II	SC	South	Coastal_Marine	-28.579	-48.9603	literature	open-air	mound	non-ceramic (sambaqui)			Az_9890	C14	Charcoal		2285	45	SHCal20	100% atmospheric	0	0		DeBlasis et al. 2007
	Jabuticabeira II	SC	South	Coastal_Marine	-28.579	-48.9603	literature	open-air	mound	non-ceramic (sambaqui)			Az_9891	C14	Charcoal		2295	90	SHCal20	100% atmospheric	0	0		Gaspar et al. 1999
	Jabuticabeira II	SC	South	Coastal_Marine	-28.579	-48.9603	literature	open-air	mound	non-ceramic (sambaqui)			Az_10632	C14	Charcoal		2310	70	SHCal20	100% atmospheric	0	0		DeBlasis et al. 2007
	Jabuticabeira II	SC	South	Coastal_Marine	-28.579	-48.9603	literature	open-air	mound	non-ceramic (sambaqui)			Beta_188382	C14	Bone (assuming it was marine organism)		2320	50	Marine20	100% marine	-126	29		DeBlasis et al. 2007
	Jabuticabeira II	SC	South	Coastal_Marine	-28.579	-48.9603	literature	open-air	mound	non-ceramic (sambaqui)			Az_10246	C14	Shell		2335	35	Marine20	100% marine	-126	29		DeBlasis et al. 2007
	Jabuticabeira II	SC	South	Coastal_Marine	-28.579	-48.9603	literature	open-air	mound	non-ceramic (sambaqui)			Beta_188381	C14	Bone (assuming it was marine organism)		2340	50	Marine20	100% marine	-126	29		DeBlasis et al. 2007
	Jabuticabeira II	SC	South	Coastal_Marine	-28.579	-48.9603	literature	open-air	mound	non-ceramic (sambaqui)			Az_9889	C14	Charcoal		2345	105	SHCal20	100% atmospheric	0	0		DeBlasis et al. 2007
	Jabuticabeira II	SC	South	Coastal_Marine	-28.579	-48.9603	literature	open-air	mound	non-ceramic (sambaqui)			Az_10243	C14	Shell		2365	45	Marine20	100% marine	-126	29		DeBlasis et al. 2007
	Jabuticabeira II	SC	South	Coastal_Marine	-28.579	-48.9603	literature	open-air	mound	non-ceramic (sambaqui)			Az_10245	C14	Shell		2370	35	Marine20	100% marine	-126	29		DeBlasis et al. 2007
	Jabuticabeira II	SC	South	Coastal_Marine	-28.579	-48.9603	literature	open-air	mound	non-ceramic (sambaqui)			Az_9882	C14	Charcoal		2470	55	SHCal20	100% atmospheric	0	0		Gaspar et al. 1999
	Jabuticabeira II	SC	South	Coastal_Marine	-28.579	-48.9603	literature	open-air	mound	non-ceramic (sambaqui)			Az_10244	C14	Shell		2490	35	Marine20	100% marine	-126	29		DeBlasis et al. 2007
	Jabuticabeira II	SC	South	Coastal_Marine	-28.579	-48.9603	literature	open-air	mound	non-ceramic (sambaqui)			Az_9894	C14	Charcoal		2500	155	SHCal20	100% atmospheric	0	0		DeBlasis et al. 2007
	Jabuticabeira II	SC	South	Coastal_Marine	-28.579	-48.9603	literature	open-air	mound	non-ceramic (sambaqui)			Az_10636	C14	Charcoal		2655	105	SHCal20	100% atmospheric	0	0		DeBlasis et al. 2007
	Jabuticabeira II	SC	South	Coastal_Marine	-28.579	-48.9603	literature	open-air	mound	non-ceramic (sambaqui)			Az_10247	C14	Shell		2795	35	Marine20	100% marine	-126	29		DeBlasis et al. 2007
	Jabuticabeira II	SC	South	Coastal_Marine	-28.579	-48.9603	literature	open-air	mound	non-ceramic (sambaqui)			Az_10631	C14	Shell		2855	105	Marine20	100% marine	-126	29		DeBlasis et al. 2007
	Jabuticabeira II	SC	South	Coastal_Marine	-28.579	-48.9603	literature	open-air	mound	non-ceramic (sambaqui)			Az_9880	C14	Charcoal		2880	75	SHCal20	100% atmospheric	0	0		Gaspar et al. 1999
	Jabuticabeira II	SC	South	Coastal_Marine	-28.579	-48.9603	literature	open-air	mound	non-ceramic (sambaqui)			Az_10633	C14	Shell		2890	55	Marine20	100% marine	-126	29		DeBlasis et al. 2007
	Jaguaruna 1	SC	South	Coastal_Marine	-28.6033	-49.0215	literature	open-air	mound	non-ceramic (sambaqui)			Beta_209707	C14	Shell		3080	80	Marine20	100% marine	-126	29		DeBlasis et al. 2007
	Lagoa dos Bichos I	SC	South	Coastal_Marine	-28.5367	-48.7904	literature	open-air	mound	non-ceramic (sambaqui)			Beta_248572	C14	Marine shell		4320	50	Marine20	100% marine	-126	29		DeBlasis et al. 2007
	Lagoa dos Bichos II	SC	South	Coastal_Marine	-28.5314	-48.7885	literature	open-air	mound	non-ceramic (sambaqui)			Beta_234204	C14	Marine shell		4070	50	Marine20	100% marine	-126	29		DeBlasis et al. 2007
	Mar Virado	SP	South-east	Coastal_Marine	-23.5667	-45.15	literature	open-air	mound	non-ceramic (sambaqui)		Square 09	Beta_154721	C14	Sea urchin		2570	70	Marine20	100% marine	-126	29	Uchôa 2009
	Mar Virado	SP	South-east	Coastal_Marine	-23.5667	-45.15	literature	open-air	mound	non-ceramic (sambaqui)		Square 18C	Beta_154722	C14	Sea urchin		2640	70	Marine20	100% marine	-126	29	Uchôa 2009
	Mar Virado	SP	South-east	Coastal_Marine	-23.5667	-45.15	literature	open-air	mound	non-ceramic (sambaqui)			Csic_1803	C14	Charcoal		3465	31	SHCal20	100% atmospheric	0	0	Uchôa 2009
	Lagoa dos Bichos III	SC	South	Coastal_Marine	-28.5303	-48.7871	literature	open-air	mound	non-ceramic (sambaqui)			Beta_248573	C14	Marine shell		4130	50	Marine20	100% marine	-126	29		DeBlasis et al. 2007
	Lagoa dos Bichos IV	SC	South	Coastal_Marine	-28.5347	-48.7879	literature	open-air	mound	non-ceramic (sambaqui)			Beta_253671	C14	Marine shell		2040	50	Marine20	100% marine	-126	29		DeBlasis et al. 2007
	Lajeado 1	SC	South	Coastal_Marine	-28.543	-49.0748	literature	open-air	mound	non-ceramic (sambaqui)			Beta_248577	C14	Marine shell		5470	60	Marine20	100% marine	-126	29		DeBlasis et al. 2007
	Mato Alto 1	SC	South	Coastal_Marine	-28.5208	-48.9687	literature	open-air	mound	non-ceramic (sambaqui)			Az_10643	C14	Charcoal		2245	60	SHCal20	100% atmospheric	0	0		DeBlasis et al. 2007
	Mato Alto 1	SC	South	Coastal_Marine	-28.5208	-48.9687	literature	open-air	mound	non-ceramic (sambaqui)			Az_10644	C14	Charcoal		2535	165	SHCal20	100% atmospheric	0	0		DeBlasis et al. 2007
	Mato Alto 2	SC	South	Coastal_Marine	-28.5182	-48.9707	literature	open-air	mound	non-ceramic (sambaqui)			Az_10645	C14	Charcoal		4685	160	SHCal20	100% atmospheric	0	0		DeBlasis et al. 2007
MoC	Monte Castelo	SC	South	Coastal_Marine	-28.5094	-49.0209	literature	open-air	mound	non-ceramic (sambaqui)			Beta_209715	C14	Shell		3240	70	Marine20	100% marine	-126	29		DeBlasis et al. 2007
MoC	Monte Castelo	SC	South	Coastal_Marine	-28.5094	-49.0209	literature	open-air	mound	non-ceramic (sambaqui)			Beta_209716	C14	Shell		3360	70	Marine20	100% marine	-126	29		DeBlasis et al. 2007
	Morrinhos	SC	South	Coastal_Marine	-28.5026	-48.9753	literature	open-air	mound	non-ceramic (sambaqui)			Beta_209713	C14	Shell		3230	70	Marine20	100% marine	-126	29		DeBlasis et al. 2007
	Piacaguera	SP	South-east	Coastal_Marine	-25.4704	-48.4803	literature	open-air	mound	non-ceramic (sambaqui)		nível superior; 0.14m	I_4480	C14	Marine shell	Crassostera sp	4890	110	Marine20	100% marine	-126	29	Garcia 1979	Okumura 2007
	Piacaguera I	SP	South-east	Coastal_Marine	-23.8633	-46.3683	literature	open-air	mound	non-ceramic (sambaqui)		nivel inferior: 010m em cima da base	I_4481	C14	Marine shell	Crassostera sp	4930	100	Marine20	100% marine	-126	29	Suguio and Martin 1978	Garcia 1979; Martin, Suguio, and Flexor 1984; Okumura 2007
	Sambaqui A132	SP	South-east	Coastal_Marine	-24.9686	-48.1097	estimated	open-air	mound	non-ceramic (sambaqui)				C14	Marine shell		3775	130	Marine20	100% marine	-126	29	Martin, Suguio, and Flexor 1984
	Sambaqui A229	SP	South-east	Coastal_Marine	-24.0017	-46.4367	literature	open-air	mound	non-ceramic (sambaqui)			BA_328	C14	Marine shell		4520	150	Marine20	100% marine	-126	29	Suguio and Martin 1978; Martin, Suguio, and Flexor 1984
	Sambaqui Boguacu I	SP	South-east	Coastal_Marine	-24.9833	-47.8844	literature	open-air	mound	non-ceramic (sambaqui)			Ba_285	C14	Marine shell		3080	55	Marine20	100% marine	-126	29	Suguio and Martin 1978	Martin, Suguio, and Flexor 1984
	Sambaqui Boguacu II	SP	South-east	Coastal_Marine	-24.9833	-47.8833	literature	open-air	mound	non-ceramic (sambaqui)			Gif_3436	C14	Marine shell		4120	110	Marine20	100% marine	-126	29	Suguio and Martin 1978	Garcia 1979; Martin, Suguio, and Flexor 1984
	Sambaqui Boguacu II	SP	South-east	Coastal_Marine	-24.9833	-47.8833	literature	open-air	mound	non-ceramic (sambaqui)			Bah_303	C14	Marine shell		4160	95	Marine20	100% marine	-126	29	Suguio and Martin 1978	Martin, Suguio, and Flexor 1984
	Sambaqui Boguacu III	SP	South-east	Coastal_Marine	-24.9678	-47.8519	literature	open-air	mound	non-ceramic (sambaqui)			Gif_3645	C14	Marine shell		3090	110	Marine20	100% marine	-126	29	Suguio and Martin 1978	Garcia 1979; Martin, Suguio, and Flexor 1984
	Sambaqui Boguacu III	SP	South-east	Coastal_Marine	-24.9678	-47.8519	literature	open-air	mound	non-ceramic (sambaqui)			Bah_307	C14	Marine shell		3220	90	Marine20	100% marine	-126	29	Suguio and Martin 1978	Martin, Suguio, and Flexor 1984
	Sambaqui Brocuanha I	SP	South-east	Coastal_Marine	-25.0147	-47.9267	literature	open-air	mound	non-ceramic (sambaqui)			Spc_116	C14	Tooth (assuming it was human)		3900	450	Marine20-SHCal20	52 ± 9% marine	-126	29	Uchoa 1981-1982
	Sambaqui Brocuanha III	SP	South-east	Coastal_Marine	-25.0147	-47.9267	literature	open-air	mound	non-ceramic (sambaqui)			Spc_120	C14	Tooth (assuming it was human)		3360	330	Marine20-SHCal20	52 ± 9% marine	-126	29	Uchoa 1981-1982
	Morrinhos	SC	South	Coastal_Marine	-28.5026	-48.9753	literature	open-air	mound	non-ceramic (sambaqui)			Beta_209714	C14	Shell		4480	60	Marine20	100% marine	-126	29		DeBlasis et al. 2007
	Morrote	SC	South	Coastal_Marine	-28.5362	-48.9624	literature	open-air	mound	non-ceramic (sambaqui)			Az_9886	C14	Charcoal		2075	110	SHCal20	100% atmospheric	0	0		DeBlasis et al. 2007
SC-F-10	Pantano do Sul I	SC	South	Coastal_Marine	-27.78	-48.51	field	open-air	shallow	non-ceramic (sambaqui)		nivel mais profundo area II	I_9214	C14	Charcoal		4515	100	SHCal20	100% atmospheric	0	0	Schmitz and Bittencourt 1996
	Sambaqui Bupeva I	SC	South	Coastal_Marine	-26.441	-48.6058	literature	open-air	mound	non-ceramic (sambaqui)		base	Beta_397493	C14	Marine shell		1390	30	Marine20	100% marine	-126	29		Fossile et al. 2019
	Sambaqui Bupeva I	SC	South	Coastal_Marine	-26.441	-48.6058	literature	open-air	mound	non-ceramic (sambaqui)		topo	Beta_397494	C14	Marine shell		1440	30	Marine20	100% marine	-126	29		Fossile et al. 2019
	Sambaqui Bupeva II	SC	South	Coastal_Marine	-26.4473	-48.6013	literature	open-air	mound	non-ceramic (sambaqui)		Estrutura 1	Kia_22262	C14	Sea mammal bone		2325	25	Marine20	100% marine	-126	29	Bandeira (2004); Bandeira (2018)	Fossile et al. 2019
	Sambaqui Bupeva VII	SC	South	Coastal_Marine	-26.4425	-48.6079	literature	open-air	mound	non-ceramic (sambaqui)		base	Beta_397496	C14	Marine shell		2710	30	Marine20	100% marine	-126	29		Fossile et al. 2019
	Sambaqui Buracao	SP	South-east	Coastal_Marine	-23.8894	-46.1778	literature	open-air	mound	non-ceramic (sambaqui)		sepultamento 43/esqueleto 49	Gif_1053	C14	Human collagen		1240	95	Marine20-SHCal20	52 ± 9% marine	-126	29		Garcia 1979; Silva 2005
	Sambaqui Bupeva VII	SC	South	Coastal_Marine	-26.4425	-48.6079	literature	open-air	mound	non-ceramic (sambaqui)		topo	Beta_397495	C14	Marine shell		2720	30	Marine20	100% marine	-126	29		Fossile et al. 2019
	Sambaqui Bupeva VIII	SC	South	Coastal_Marine	-26.4401	-48.6052	literature	open-air	mound	non-ceramic (sambaqui)		base	Beta_452919	C14_Radiometric_Plus	Marine shell	A. flexuosa	3450	30	Marine20	100% marine	-126	29	Bandeira (2018)	Bandeira et al. 2018
	Sambaqui Bupeva VIII	SC	South	Coastal_Marine	-26.4401	-48.6052	literature	open-air	mound	non-ceramic (sambaqui)		topo	Beta_452916	C14_Radiometric_Plus	Marine shell	A. flexuosa	3570	30	Marine20	100% marine	-126	29	Bandeira (2018)	Bandeira et al. 2018
	Sambaqui Cananeia	SP	South-east	Coastal_Marine	-25.0181	-48.0514	literature	open-air	mound	non-ceramic (sambaqui)			Bah_302	C14	Marine shell		4300	140	Marine20	100% marine	-126	29	Suguio and Martin 1978	Martin, Suguio, and Flexor 1984
	Sambaqui Cananeia	SP	South-east	Coastal_Marine	-25.0181	-48.0514	literature	open-air	mound	non-ceramic (sambaqui)			Gif_3435	C14	Marine shell		4340	110	Marine20	100% marine	-126	29	Suguio and Martin 1978	Martin, Suguio, and Flexor 1984
	Sambaqui Cabecudas	SC	South	Coastal_Marine	-28.4283	-48.8294	literature	open-air	mound	non-ceramic (sambaqui)			HV_167	C14	Shell		4120	220	Marine20	100% marine	-126	29	Garcia 1979
	Sambaqui Caieira	SC	South	Coastal_Marine	-28.45	-48.7675	literature	open-air	mound	non-ceramic (sambaqui)		Sec LC; 2.85m below surface	I_2628S	C14_Standard	Marine shell		2770	100	Marine20	100% marine	-126	29	Hurt 1974
	Sambaqui Caieira	SC	South	Coastal_Marine	-28.45	-48.7675	literature	open-air	mound	non-ceramic (sambaqui)		Sec LC; 2.85m below surface	I_1618C	C14_Standard	Charcoal		3230	155	SHCal20	100% atmospheric	0	0	Hurt 1974
SC-CL-01	Sambaqui Canto da Lagoa I	SC	South	Coastal_Marine	-27.63	-48.48	field	open-air	mound	non-ceramic (sambaqui)		Q03; L02	Cams_42121	C14_AMS	Lagoon shell		1620	50	Marine20	100% marine	-126	29		De Masi 2001
SC-CL-01	Sambaqui Canto da Lagoa I	SC	South	Coastal_Marine	-27.63	-48.48	field	open-air	mound	non-ceramic (sambaqui)		Burial 1	Cams_48866	C14_AMS	Human collagen		1770	40	Marine20-SHCal20	52 ± 9% marine	-126	29		De Masi 2001
SC-CL-01	Sambaqui Canto da Lagoa I	SC	South	Coastal_Marine	-27.63	-48.48	field	open-air	mound	non-ceramic (sambaqui)		Q03; L04	Cams_42115	C14_AMS	Lagoon shell		2050	50	Marine20	100% marine	-126	29		De Masi 2001
CaL1	Sambaqui Canto da Lagoa I	SC	South	Coastal_Marine	-28.407	-49.1115	literature	open-air	mound	non-ceramic (sambaqui)			Beta 209706	C14	Marine shell	Anomalocardia sp.	3370	70	Marine20	100% marine	-126	29		DeBlasis et al. 2007
	Sambaqui Canto da Lagoa II	SC	South	Coastal_Marine	-28.407	-49.11	literature	open-air	mound	non-ceramic (sambaqui)			Beta_234200	C14	Marine shell		3500	50	Marine20	100% marine	-126	29		DeBlasis et al. 2007
	Sambaqui Canto dos Aracas	SC	South	Coastal_Marine	-27.59	-48.46	field	open-air	mound	non-ceramic (sambaqui)		Camada 5/Testemunho 2; 85cm	Beta_401461	C14	Charcoal		2830	30	SHCal20	100% atmospheric	0	0	Gilson, Batista, and Bueno in press
	Sambaqui Capivari I	SC	South	Coastal_Marine	-28.4526	-48.9611	literature	open-air	mound	non-ceramic (sambaqui)			Beta_209705	C14	Marine shell	Ostrea sp.	3780	40	Marine20	100% marine	-126	29		DeBlasis et al. 2007
	Sambaqui Carnica I	SC	South	Coastal_Marine	-28.5344	-48.8022	literature	open-air	mound	non-ceramic (sambaqui)		mound SCLL13; 1.4cm below	A_883_1	C14_Standard	Marine shell		2200	500	Marine20	100% marine	-126	29	Haynes, Grey, and Long 1971	Hurt 1974
	Sambaqui Carnica I	SC	South	Coastal_Marine	-28.5344	-48.8022	literature	open-air	mound	non-ceramic (sambaqui)		Same level than A-883-2	A_884	C14_Standard	Charcoal		2400	110	SHCal20	100% atmospheric	0	0	Hurt 1974	Hurt 1974
	Sambaqui Carnica I	SC	South	Coastal_Marine	-28.5344	-48.8022	literature	open-air	mound	non-ceramic (sambaqui)		mound SCLL13; 1.4cm below	A_844	C14_Standard	Charcoal		2410	110	SHCal20	100% atmospheric	0	0	Haynes, Grey, and Long 1971	Hurt 1974
	Sambaqui Carnica I	SC	South	Coastal_Marine	-28.5344	-48.8022	literature	open-air	mound	non-ceramic (sambaqui)		mound SCLL13A	A_959	C14_Standard	Marine shell		2460	110	Marine20	100% marine	-126	29	Haynes, Grey, and Long 1971	Haynes, Grey, and Long 1971
	Sambaqui Carnica I	SC	South	Coastal_Marine	-28.5344	-48.8022	literature	open-air	mound	non-ceramic (sambaqui)		mound SCLL13; 5.1cm below	A_914	C14_Standard	Marine shell		2550	110	Marine20	100% marine	-126	29	Haynes, Grey, and Long 1971	Hurt 1974
	Sambaqui Carnica I	SC	South	Coastal_Marine	-28.5344	-48.8022	literature	open-air	mound	non-ceramic (sambaqui)		section B; 0.50-0.75m below surface	A_883_2	C14_Standard	Marine shell		3040	50	Marine20	100% marine	-126	29	Hurt 1974	Hurt 1974
	Sambaqui Carnica I	SC	South	Coastal_Marine	-28.5344	-48.8022	literature	open-air	mound	non-ceramic (sambaqui)		mound SCLL13; 0.18cm below	A_917	C14_Standard	Marine shell		3210	150	Marine20	100% marine	-126	29	Haynes, Grey, and Long 1971	Hurt 1974
	Sambaqui Carnica I	SC	South	Coastal_Marine	-28.5344	-48.8022	literature	open-air	mound	non-ceramic (sambaqui)		Section OE; 0.50cm depth	A_950	C14_Standard	Charcoal		3275	125	SHCal20	100% atmospheric	0	0	Hurt 1974	Hurt 1974
	Sambaqui Carnica I	SC	South	Coastal_Marine	-28.5344	-48.8022	literature	open-air	mound	non-ceramic (sambaqui)		mound SCLL13A; 1.3cm below	A_956	C14_Standard	Charcoal		3280	120	SHCal20	100% atmospheric	0	0	Haynes, Grey, and Long 1971	Haynes, Grey, and Long 1971
	Sambaqui Carnica I	SC	South	Coastal_Marine	-28.5344	-48.8022	literature	open-air	mound	non-ceramic (sambaqui)		mound SCLL13; level 0-15cm below stake X	A_916	C14_Standard	Charcoal		3300	600	SHCal20	100% atmospheric	0	0	Long and Muller 1981	Long and Muller 1981
	Sambaqui Carnica I	SC	South	Coastal_Marine	-28.5344	-48.8022	literature	open-air	mound	non-ceramic (sambaqui)		layer of mollusca contained in the notched terrace	L_1164B	C14_Standard	Marine shell		3300	160	Marine20	100% marine	-126	29	Hurt 1974	Hurt 1974
	Sambaqui Carnica I	SC	South	Coastal_Marine	-28.5344	-48.8022	literature	open-air	mound	non-ceramic (sambaqui)		mound SCLL13; 10.9cm below	A_912	C14_Standard	Marine shell		3310	140	Marine20	100% marine	-126	29	Haynes, Grey, and Long 1971	Hurt 1974
	Sambaqui Carnica I	SC	South	Coastal_Marine	-28.5344	-48.8022	literature	open-air	mound	non-ceramic (sambaqui)		1.5 m level in layer of mollusca contained in the notched terrace	L_2620	C14_Standard	Marine shell		3350	110	Marine20	100% marine	-126	29	Beck, 1970	Hurt 1974
	Sambaqui Carnica I	SC	South	Coastal_Marine	-28.5344	-48.8022	literature	open-air	mound	non-ceramic (sambaqui)		mound SCLL13; 5cm below	A_918	C14_Standard	Charcoal		3370	150	SHCal20	100% atmospheric	0	0	Haynes, Grey, and Long 1971	Hurt 1974
	Sambaqui Carnica I	SC	South	Coastal_Marine	-28.5344	-48.8022	literature	open-air	mound	non-ceramic (sambaqui)		mound SCLL13; 5cm below	A_919	C14_Standard	Marine shell		3370	110	Marine20	100% marine	-126	29	Haynes, Grey, and Long 1971	Hurt 1974
	Sambaqui Carnica I	SC	South	Coastal_Marine	-28.5344	-48.8022	literature	open-air	mound	non-ceramic (sambaqui)		1.5 m level in layer of mollusca contained in the notched terrace	L_116449	C14_Standard	Marine shell		3400	150	Marine20	100% marine	-126	29	Hurt 1974	Hurt 1974
	Sambaqui Congonhas	SC	South	Coastal_Marine	-28.5137	-49.0081	literature	open-air	mound	non-ceramic (sambaqui)			Az_10651	C14	Charcoal		3350	85	SHCal20	100% atmospheric	0	0		DeBlasis et al. 2007
	Sambaqui Congonhas 1	SC	South	Coastal_Marine	-28.5137	-49.0081	literature	open-air	mound	non-ceramic (sambaqui)			Az_10647	C14	Charcoal		2740	70	SHCal20	100% atmospheric	0	0		DeBlasis et al. 2007
	Sambaqui Congonhas 1	SC	South	Coastal_Marine	-28.5137	-49.0081	literature	open-air	mound	non-ceramic (sambaqui)			Az_10650	C14	Charcoal		3165	55	SHCal20	100% atmospheric	0	0		DeBlasis et al. 2007
	Sambaqui Congonhas 2	SC	South	Coastal_Marine	-28.5137	-49.0081	literature	open-air	mound	non-ceramic (sambaqui)			Az_10648	C14	Charcoal		2705	85	SHCal20	100% atmospheric	0	0		DeBlasis et al. 2007
	Sambaqui Congonhas 2	SC	South	Coastal_Marine	-28.5137	-49.0081	literature	open-air	mound	non-ceramic (sambaqui)			Az_10649	C14	Charcoal		2835	95	SHCal20	100% atmospheric	0	0		DeBlasis et al. 2007
	Sambaqui Congonhas 3	SC	South	Coastal_Marine	-28.5137	-49.0081	literature	open-air	mound	non-ceramic (sambaqui)			Az_10646	C14	Charcoal		2115	50	SHCal20	100% atmospheric	0	0		DeBlasis et al. 2007
	Sambaqui Costeira	SC	South	Coastal_Marine	-26.4388	-48.6309	literature	open-air	mound	non-ceramic (sambaqui)			Beta_443868	C14	Bone (assuming it was marine organism)		3860	30	Marine20	100% marine	-126	29	Almeida 2017	Fossile et al. 2019
	Sambaqui Cubatao I	SC	South	Coastal_Marine	-26.2223	-48.7721	literature	open-air	mound	non-ceramic (sambaqui)		Grid N09W12	Beta_268526	C14	Charcoal		2250	40	SHCal20	100% atmospheric	0	0	Figuti (2009)	Fossile et al. 2019
	Sambaqui Cubatao I	SC	South	Coastal_Marine	-26.2223	-48.7721	literature	open-air	mound	non-ceramic (sambaqui)		Burial 1a	Beta_268518	C14	Human collagen		2430	40	Marine20-SHCal20	52 ± 9% marine	-126	29	Figuti (2009)	Fossile et al. 2019
	Sambaqui Cubatao I	SC	South	Coastal_Marine	-26.2223	-48.7721	literature	open-air	mound	non-ceramic (sambaqui)		Burial 11	Beta_268523	C14	Human collagen		2460	40	Marine20-SHCal20	52 ± 9% marine	-126	29	Figuti (2009)	Fossile et al. 2019
	Sambaqui Cubatao I	SC	South	Coastal_Marine	-26.2223	-48.7721	literature	open-air	mound	non-ceramic (sambaqui)		Burial 14	Beta_268525	C14	Human collagen		2460	40	Marine20-SHCal20	52 ± 9% marine	-126	29	Figuti (2009)	Fossile et al. 2019
	Sambaqui Cubatao I	SC	South	Coastal_Marine	-26.2223	-48.7721	literature	open-air	mound	non-ceramic (sambaqui)		Burial 1b	Ly_ 4524	C14	Human collagen		2460	30	Marine20-SHCal20	52 ± 9% marine	-126	29	Figuti (2009)	Fossile et al. 2019
	Sambaqui Cubatao I	SC	South	Coastal_Marine	-26.2223	-48.7721	literature	open-air	mound	non-ceramic (sambaqui)		Burial 6	Ly_4527	C14	Human collagen		2495	30	Marine20-SHCal20	52 ± 9% marine	-126	29	Figuti (2009)	Fossile et al. 2019
	Sambaqui Cubatao I	SC	South	Coastal_Marine	-26.2223	-48.7721	literature	open-air	mound	non-ceramic (sambaqui)		Burial 12	Beta_268524	C14	Human collagen		2510	40	Marine20-SHCal20	52 ± 9% marine	-126	29	Figuti (2009)	Fossile et al. 2019
	Sambaqui Cubatao I	SC	South	Coastal_Marine	-26.2223	-48.7721	literature	open-air	mound	non-ceramic (sambaqui)		Burial 4	Beta_259519	C14	Human collagen		2520	40	Marine20-SHCal20	52 ± 9% marine	-126	29	Figuti (2009)	Fossile et al. 2019
	Sambaqui Cubatao I	SC	South	Coastal_Marine	-26.2223	-48.7721	literature	open-air	mound	non-ceramic (sambaqui)		Burial 7	Ly_4528	C14	Human collagen		2520	40	Marine20-SHCal20	52 ± 9% marine	-126	29	Figuti (2009)	Fossile et al. 2019
	Sambaqui Cubatao I	SC	South	Coastal_Marine	-26.2223	-48.7721	literature	open-air	mound	non-ceramic (sambaqui)		Grid N05E01	Beta_259823	C14	Marine shell	Anomalocardia flexuosa	2560	40	Marine20	100% marine	-126	29	Figuti (2009)	Fossile et al. 2019
	Sambaqui Cubatao I	SC	South	Coastal_Marine	-26.2223	-48.7721	literature	open-air	mound	non-ceramic (sambaqui)		Burial 5	Ly_4526	C14	Human collagen		2620	30	Marine20-SHCal20	52 ± 9% marine	-126	29	Figuti (2009)	Fossile et al. 2019
	Sambaqui Cubatao I	SC	South	Coastal_Marine	-26.2223	-48.7721	literature	open-air	mound	non-ceramic (sambaqui)		Burial 9	Beta_259821	C14	Human collagen		2630	40	Marine20-SHCal20	52 ± 9% marine	-126	29	Figuti (2009)	Fossile et al. 2019
	Sambaqui Cubatao I	SC	South	Coastal_Marine	-26.2223	-48.7721	literature	open-air	mound	non-ceramic (sambaqui)		Grid N17E02	Beta_259824	C14	Marine shell	Anomalocardia flexuosa	2660	40	Marine20	100% marine	-126	29	Figuti (2009)	Fossile et al. 2019
	Sambaqui Cubatao I	SC	South	Coastal_Marine	-26.2223	-48.7721	literature	open-air	mound	non-ceramic (sambaqui)		Burial 8	Beta_259820	C14	Human collagen		2670	40	Marine20-SHCal20	52 ± 9% marine	-126	29	Figuti (2009)	Fossile et al. 2019
	Sambaqui Cubatao I	SC	South	Coastal_Marine	-26.2223	-48.7721	literature	open-air	mound	non-ceramic (sambaqui)		Survey S49E08	Beta_259827	C14	Charcoal		2890	70	SHCal20	100% atmospheric	0	0	Figuti (2009)	Fossile et al. 2019
	Sambaqui Cubatao I	SC	South	Coastal_Marine	-26.2223	-48.7721	literature	open-air	mound	non-ceramic (sambaqui)		Grid N20W33	Beta_259825	C14	Charcoal		2970	60	SHCal20	100% atmospheric	0	0	Figuti (2009)	Fossile et al. 2019
	Sambaqui Cubatao I	SC	South	Coastal_Marine	-26.2223	-48.7721	literature	open-air	mound	non-ceramic (sambaqui)		Center base	Ly_4525	C14	Charcoal		2975	30	SHCal20	100% atmospheric	0	0	Figuti (2009)	Fossile et al. 2019
	Sambaqui Cubatao I	SC	South	Coastal_Marine	-26.2223	-48.7721	literature	open-air	mound	non-ceramic (sambaqui)		Survey S55E20 F	Beta_259829	C14	Charcoal		3040	60	SHCal20	100% atmospheric	0	0	Figuti (2009)	Fossile et al. 2019
	Sambaqui Curral-I (S-9)	SP	South-east	Coastal_Marine	-25.025	-48.0583	literature	open-air	mound	non-ceramic (sambaqui)			BA_340	C14	Marine shell		3350	135	Marine20	100% marine	-126	29	Suguio and Martin 1978;	Martin 1984; Uchoa 1981-1982
	Sambaqui de Cacatu	PR	South	Coastal_Marine	-25.3267	-48.755	literature	open-air	mound	non-ceramic (sambaqui)			Bah_1392	C14	Marine shell		5020	200	Marine20	100% marine	-126	29	Martin et al. 1988
	Sambaqui de Gomes	RS	South	Coastal_Marine	-29.7007	-51.9665	literature	open-air	mound	non-ceramic (sambaqui)		25-75cm	P_540	C14_Standard	Charcoal		4490	136	SHCal20	100% atmospheric	0	0	Stuckenrath 1963; Rauth 1968; Hurt 1964
	Sambaqui de Gomes	RS	South	Coastal_Marine	-29.7007	-51.9665	literature	open-air	mound	non-ceramic (sambaqui)		100-150cm	P_541	C14_Standard	Charcoal		4877	76	SHCal20	100% atmospheric	0	0	Stuckenrath 1963; Rauth 1968; Hurt 1964
	Sambaqui do Godo	PR	South	Coastal_Marine	-30.4333	-50.5	literature	open-air	mound	non-ceramic (sambaqui)		from 250 to 300 cm below surface	SI_1029	C14	Charcoal		4790	95	SHCal20	100% atmospheric	0	0	Stuckenrath and Mielke 1973
	Sambaqui do Macedo	PR	South	Coastal_Marine	-25.444	-48.4551	literature	open-air	mound	non-ceramic (sambaqui)		2.25-2.75m	P_485	C14_Standard	Charcoal		3271	48	SHCal20	100% atmospheric	0	0	Stuckenrath 1963	Hurt 1964
	Sambaqui do Macedo	PR	South	Coastal_Marine	-25.444	-48.4551	literature	open-air	mound	non-ceramic (sambaqui)		3.25-4.0m	P_487	C14_Standard	Charcoal		3284	61	SHCal20	100% atmospheric	0	0	Stuckenrath 1963	Hurt 1964
	Sambaqui do Macedo	PR	South	Coastal_Marine	-25.444	-48.4551	literature	open-air	mound	non-ceramic (sambaqui)		0.75-1.25m	P_482	C14_Standard	Charcoal		3306	61	SHCal20	100% atmospheric	0	0	Stuckenrath 1963	Hurt 1964
	Sambaqui do Macedo	PR	South	Coastal_Marine	-25.444	-48.4551	literature	open-air	mound	non-ceramic (sambaqui)		1.25-2.25m	P_483	C14_Standard	Charcoal		3344	61	SHCal20	100% atmospheric	0	0	Stuckenrath 1963	Hurt 1964
	Sambaqui do Macedo	PR	South	Coastal_Marine	-25.444	-48.4551	literature	open-air	mound	non-ceramic (sambaqui)		4.0-4.75m	P_488	C14_Standard	Charcoal		3361	70	SHCal20	100% atmospheric	0	0	Stuckenrath 1963	Hurt 1964
	Sambaqui do Macedo	PR	South	Coastal_Marine	-25.444	-48.4551	literature	open-air	mound	non-ceramic (sambaqui)		2.75-3.25m	P_486	C14_Standard	Charcoal		3373	58	SHCal20	100% atmospheric	0	0	Stuckenrath 1963	Hurt 1964
	Sambaqui do Macedo	PR	South	Coastal_Marine	-25.444	-48.4551	literature	open-air	mound	non-ceramic (sambaqui)		4.75-5.50m	P_489	C14_Standard	Charcoal		3424	62	SHCal20	100% atmospheric	0	0	Stuckenrath 1963	Hurt 1964
	Sambaqui do Macedo	PR	South	Coastal_Marine	-25.444	-48.4551	literature	open-air	mound	non-ceramic (sambaqui)		5.50-6.50m	P_500	C14_Standard	Charcoal		3496	56	SHCal20	100% atmospheric	0	0	Stuckenrath 1963	Hurt 1964
	Sambaqui do Porto	PR	South	Coastal_Marine	-25.4234	-48.6732	literature	open-air	mound	non-ceramic (sambaqui)		layer 5	Gif_1045	C14_Standard	Charcoal		2480	110	SHCal20	100% atmospheric	0	0		Laming-Emperaire 1968
	Sambaqui do Porto	PR	South	Coastal_Marine	-25.4234	-48.6732	literature	open-air	mound	non-ceramic (sambaqui)		layer 10	Gif_1046	C14_Standard	Charcoal		2500	110	SHCal20	100% atmospheric	0	0		Laming-Emperaire 1968
	Sambaqui do Recreio	RS	South	Coastal_Marine	-29.4116	-49.7862	literature	open-air	mound	non-ceramic (sambaqui)		Topo	Beta_232731	C14_AMS	Seed	Palmaceas	3350	50	SHCal20	100% atmospheric	0	0	Wagner 2009
	Sambaqui Cubatao I	SC	South	Coastal_Marine	-26.2223	-48.7721	literature	open-air	mound	non-ceramic (sambaqui)		Center base 1	Beta_259826	C14	Charcoal		3110	70	SHCal20	100% atmospheric	0	0	Figuti (2009)	Fossile et al. 2019
	Sambaqui Cubatao I	SC	South	Coastal_Marine	-26.2223	-48.7721	literature	open-air	mound	non-ceramic (sambaqui)		Survey S55E20 C	Beta_259828	C14	Marine shell	Anomalocardia flexuosa	3480	60	Marine20	100% marine	-126	29	Figuti (2009)	Fossile et al. 2019
	Sambaqui Cubataozinho	SC	South	Coastal_Marine	-26.2225	-48.7824	literature	open-air	mound	non-ceramic (sambaqui)			Cen_1127	C14	Marine shell		4760	80	Marine20	100% marine	-126	29		Fossile et al. 2019
	Sambaqui Enseada I	SC	South	Coastal_Marine	-26.2339	-48.4998	literature	open-air	mound	non-ceramic (sambaqui)		burial 18	Beta	C14	Human collagen		3920	40	Marine20-SHCal20	59.8 ± 7.5% marine	-126	29	De Masi 2009	Fossile et al. 2019
	Sambaqui Espinheiros I	SC	South	Coastal_Marine	-26.3014	-48.8439	literature	open-air	mound	non-ceramic (sambaqui)		Level III; Sector 2; 93 cm depth	SI_224	C14	Charcoal		2220	240	SHCal20	100% atmospheric	0	0	Long and Mielke 1966
	Sambaqui Espinheiros I	SC	South	Coastal_Marine	-26.3014	-48.8439	literature	open-air	mound	non-ceramic (sambaqui)		Level V; Sector 2	SI_225	C14	Charcoal		2870	100	SHCal20	100% atmospheric	0	0	Long and Mielke 1966
	Sambaqui Espinheiros I	SC	South	Coastal_Marine	-26.3014	-48.8439	literature	open-air	mound	non-ceramic (sambaqui)		Level VI; Sector 2; 170 cm depth	SI_226	C14	Charcoal		2920	100	SHCal20	100% atmospheric	0	0	Long and Mielke 1966
	Sambaqui Estaleiro	SP	South-east	Coastal_Marine	-25.05	-48.05	literature	open-air	mound	non-ceramic (sambaqui)			BA_367	C14	Marine shell		3690	80	Marine20	100% marine	-126	29	Suguio and Martin 1978	Garcia 1979; Martin, Suguio, and Flexor 1984
	Sambaqui Espinheiros II	SC	South	Coastal_Marine	-26.284	-48.7928	literature	open-air	mound	non-ceramic (sambaqui)		fogueira 1	Gif_9415	C14	Charcoal		1160	45	SHCal20	100% atmospheric	0	0	Alfonso and DeBlasis 1994	Fossille et al. 2019
	Sambaqui Espinheiros II	SC	South	Coastal_Marine	-26.284	-48.7928	literature	open-air	mound	non-ceramic (sambaqui)		fogueira 2		C14	Charcoal		1270	60	SHCal20	100% atmospheric	0	0	Alfonso and DeBlasis 1994	Fossille et al. 2019
	Sambaqui Espinheiros II	SC	South	Coastal_Marine	-26.284	-48.7928	literature	open-air	mound	non-ceramic (sambaqui)		Sondagem 8	Gif_9416	C14	Charcoal		2970	60	SHCal20	100% atmospheric	0	0	Alfonso and DeBlasis 1994	Fossille et al. 2019
	Sambaqui Figueirinha 3	SC	South	Coastal_Marine	-28.6633	-48.9739	literature	open-air	mound	non-ceramic (sambaqui)			Bah_1378	C14	Marine shell		4240	190	Marine20	100% marine	-126	29		Martin 1988
	Sambaqui Forte Marechal Luz	SC	South	Coastal_Marine	-26.2997	-48.5684	literature	open-air	mound	non-ceramic (sambaqui)		Stratum 5b; Occupation Zone V	M_1205	C14	Charcoal		850	100	SHCal20	100% atmospheric	0	0	Crane and Griffin 1964
	Sambaqui Forte Marechal Luz	SC	South	Coastal_Marine	-26.2997	-48.5684	literature	open-air	mound	non-ceramic (sambaqui)		Stratum 6a; Occupation Zone IV	M_1204	C14	Seed		1100	100	SHCal20	100% atmospheric	0	0	Crane and Griffin 1964
	Sambaqui Forte Marechal Luz	SC	South	Coastal_Marine	-26.2997	-48.5684	literature	open-air	mound	non-ceramic (sambaqui)		Stratum 7; Occupation Zone IV	M_1206	C14	Charcoal		1440	110	SHCal20	100% atmospheric	0	0	Crane and Griffin 1964
	Sambaqui Forte Marechal Luz	SC	South	Coastal_Marine	-26.2997	-48.5684	literature	open-air	mound	non-ceramic (sambaqui)		Burial H22		C14	Human collagen		1550	40	Marine20-SHCal20	55.0 ± 8.5% marine	-126	29	Wesolowski et al. 2010
	Sambaqui Fosfasa I	SP	South-east	Coastal_Marine	-25.0181	-48.0514	literature	open-air	mound	non-ceramic (sambaqui)			Bah_340	C14	Marine shell		3350	135	Marine20	100% marine	-126	29	Suguio and Martin 1978; Martin, Suguio, and Flexor 1984
	Sambaqui Fosfasa II	SP	South-east	Coastal_Marine	-25.02	-48.054	literature	open-air	mound	non-ceramic (sambaqui)				C14	Marine shell		3790	110	Marine20	100% marine	-126	29	Martin, Suguio, and Flexor 1984
	Sambaqui Forte Marechal Luz	SC	South	Coastal_Marine	-26.2997	-48.5684	literature	open-air	mound	non-ceramic (sambaqui)		Statum 10. End of Occupation Zone II	M_1207	C14	Sea mammal bone		2060	120	Marine20	100% marine	-126	29	Crane and Griffin 1964
	Sambaqui Forte Marechal Luz	SC	South	Coastal_Marine	-26.2997	-48.5684	literature	open-air	mound	non-ceramic (sambaqui)		Stratum 21 (lowest shell stratum; just above Occupation Zone I) Dates beginning of occupation Zone II	M_1208	C14	Charcoal		3660	130	SHCal20	100% atmospheric	0	0	Crane and Griffin 1964
	Sambaqui Forte Marechal Luz	SC	South	Coastal_Marine	-26.2997	-48.5684	literature	open-air	mound	non-ceramic (sambaqui)		Zone Ocupação I		C14	Sea mammal bone		4290	130	Marine20	100% marine	-126	29	Bryan 1977
	Sambaqui Garopaba do Sul	SC	South	Coastal_Marine	-28.6137	-48.8926	literature	open-air	mound	non-ceramic (sambaqui)			Az_10032	C14	Charcoal		2705	240	SHCal20	100% atmospheric	0	0	Fish et al. 2000
	Sambaqui Garopaba do Sul	SC	South	Coastal_Marine	-28.6137	-48.8926	literature	open-air	mound	non-ceramic (sambaqui)			Az_9888	C14	Charcoal		2840	70	SHCal20	100% atmospheric	0	0	Fish et al. 2000
	Sambaqui Garopaba do Sul	SC	South	Coastal_Marine	-28.6137	-48.8926	literature	open-air	mound	non-ceramic (sambaqui)			Centa_LS_25	C14	Shell		3780	70	Marine20	100% marine	-126	29	Fish et al. 2000
	Sambaqui Guaraguacu B	PR	South	Coastal_Marine	-25.6747	-48.5082	literature	open-air	mound	non-ceramic (sambaqui)		Layer IX	Gsy_79	C14_Standard	Charcoal		4220	200	SHCal20	100% atmospheric	0	0	Coursaget and Run 1966	Laming-Emperaire 1968; Menezes 1968
	Sambaqui Guarapari	SP	South-east	Coastal_Marine	-25.05	-48.0167	literature	open-air	mound	non-ceramic (sambaqui)			Bah_368	C14	Marine shell		2285	45	Marine20	100% marine	-126	29	Coursaget and Run 1966	Martin, Suguio, and Flexor 1984
	Sambaqui Ilha do Rato	PR	South	Coastal_Marine	-25.8628	-48.5726	estimated	open-air	mound	non-ceramic (sambaqui)		base de la tranchée IV; couche E	Gif_1	C14_Standard	Charcoal and seed		1540	150	SHCal20	100% atmospheric	0	0	Laming-Emperaire 1968
	Sambaqui Garopaba do Sul	SC	South	Coastal_Marine	-28.6137	-48.8926	literature	open-air	mound	non-ceramic (sambaqui)			Centa_LS_28	C14	Shell		4110	70	Marine20	100% marine	-126	29	Fish et al. 2000
	Sambaqui Guanabara I	SC	South	Coastal_Marine	-26.3212	-48.823	literature	open-air	mound	non-ceramic (sambaqui)			Beta_443869	C14	Charcoal		2810	30	SHCal20	100% atmospheric	0	0		Fossile et al. 2019
	Sambaqui Guanabara II	SC	South	Coastal_Marine	-26.318	-48.8255	literature	open-air	mound	non-ceramic (sambaqui)			Beta_96756	C14	Charcoal		2350	120	SHCal20	100% atmospheric	0	0		Fossile et al. 2019
	Sambaqui ilha dos Espinheiros II	SC	South	Coastal_Marine	-26.2915	-48.7789	literature	open-air	mound	non-ceramic (sambaqui)			Gif_6166	C14	Charcoal		1170	200	SHCal20	100% atmospheric	0	0		Fossile et al. 2019
	Sambaqui ilha dos Espinheiros II	SC	South	Coastal_Marine	-26.2915	-48.7789	literature	open-air	mound	non-ceramic (sambaqui)			Gif_6167	C14	Charcoal		2730	80	SHCal20	100% atmospheric	0	0		Fossile et al. 2019
	Sambaqui ilha dos Espinheiros II	SC	South	Coastal_Marine	-26.2915	-48.7789	literature	open-air	mound	non-ceramic (sambaqui)			ST_8413	C14	Charcoal		3000	95	SHCal20	100% atmospheric	0	0		Fossile et al. 2019
	Sambaqui Itapitangui	SP	South-east	Coastal_Marine	-25.0117	-48	literature	open-air	mound	non-ceramic (sambaqui)			Bah_293	C14	Marine shell		1490	120	Marine20	100% marine	-126	29	Suguio and Martin 1978; Martin, Suguio, and Flexor 1984
	Sambaqui Itapua II	SP	South-east	Coastal_Marine	-24.8667	-47.8833	literature	open-air	mound	non-ceramic (sambaqui)			BA_364	C14	Marine shell		4215	140	Marine20	100% marine	-126	29	Suguio and Martin 1978; Martin, Suguio, and Flexor 1984
	Sambaqui Itapua III	SP	South-east	Coastal_Marine	-24.8833	-47.8833	literature	open-air	mound	non-ceramic (sambaqui)			Ba_363	C14	Marine shell		5245	125	Marine20	100% marine	-126	29	Suguio and Martin 1978; Martin, Suguio, and Flexor 1984
	Sambaqui Jaragua 1	SP	South-east	Coastal_Marine	-23.7105	-45.453	estimated	open-air	mound	non-ceramic (sambaqui)		Topo	Beta_361448	C14	Marine shell		4020	30	Marine20	100% marine	-126	29	Bendazzoli 2014
	Sambaqui Jataituba (S-34)	SP	South-east	Coastal_Marine	-24.6333	-47.7022	literature	open-air	mound	non-ceramic (sambaqui)			Bah_346	C14	Marine shell		5240	150	Marine20	100% marine	-126	29	Suguio and Martin 1978	Martin, Suguio, and Flexor 1984; Uchoa 1981-1982
	Sambaqui Juruvauva I	SP	South-east	Coastal_Marine	-24.9322	-47.8414	literature	open-air	mound	non-ceramic (sambaqui)			Bah_359	C14	Marine shell		5010	115	Marine20	100% marine	-126	29	Martin, Suguio, and Flexor 1984	Uchoa 2002
	Sambaqui Juruvauva II	SP	South-east	Coastal_Marine	-24.9322	-47.8481	literature	open-air	mound	non-ceramic (sambaqui)			Bah_360	C14	Marine shell		4305	140	Marine20	100% marine	-126	29	Suguio and Martin 1978	Martin, Suguio, and Flexor 1984; Uchoa 2002
	Sambaqui Juruvauva III	SP	South-east	Coastal_Marine	-24.9383	-47.85	literature	open-air	mound	non-ceramic (sambaqui)			Bah_361	C14	Marine shell		4970	110	Marine20	100% marine	-126	29	Suguio and Martin 1978	Martin, Suguio, and Flexor 1984; Uchoa 2002
	Sambaqui ilha dos Espinheiros II	SC	South	Coastal_Marine	-26.2915	-48.7789	literature	open-air	mound	non-ceramic (sambaqui)			ST_8414	C14	Charcoal		3015	130	SHCal20	100% atmospheric	0	0		Fossile et al. 2019
	Sambaqui Ilhota 2	SC	South	Coastal_Marine	-26.8709	-48.8218	literature	open-air	mound	non-ceramic (sambaqui)		Trincheira L-O, m3	Beta_498464	C14	Charcoal		5860	30	SHCal20	100% atmospheric	0	0	Schwenberg et al. 2018
	Sambaqui Ilhota 2	SC	South	Coastal_Marine	-26.8709	-48.8218	literature	open-air	mound	non-ceramic (sambaqui)		J4	Beta_498463	C14	Charcoal		5880	30	SHCal20	100% atmospheric	0	0	Schwenberg et al. 2018
	Sambaqui Lagoa do Acarai I	SC	South	Coastal_Marine	-26.2894	-48.5467	literature	open-air	mound	non-ceramic (sambaqui)		base lateral oeste; 3m; 50-120cm	Beta_446685	C14_Radiometric_Plus	Marine shell	Ostreideos	2350	30	Marine20	100% marine	-126	29	Bandeira et al. 2018
	Sambaqui Lagoa do Acarai III (S12)	SC	South	Coastal_Marine	-26.2834	-48.5428	literature	open-air	mound	non-ceramic (sambaqui)		0-50 cm	Beta_446686	C14_Radiometric_Plus	Marine shell	Anomalocardia sp	4240	30	Marine20	100% marine	-126	29	Bandeira et al. 2018
	Sambaqui Lagoa do Acarai IV (S10)	SC	South	Coastal_Marine	-26.2894	-48.5467	literature	open-air	mound	non-ceramic (sambaqui)		base; 68cm	Beta_452918	C14_Radiometric_Plus	Marine shell	Ostreideos	3390	30	Marine20	100% marine	-126	29	Bandeira et al. 2018
	Sambaqui Lagoa do Acarai IV (S10)	SC	South	Coastal_Marine	-26.2894	-48.5467	literature	open-air	mound	non-ceramic (sambaqui)		base; 310-330	Beta_418383	C14_Radiometric_Plus	Marine shell	Ostreideos	3470	30	Marine20	100% marine	-126	29	Bandeira et al. 2018
	Sambaqui Lagoa do Acarai IV (S10)	SC	South	Coastal_Marine	-26.2894	-48.5467	literature	open-air	mound	non-ceramic (sambaqui)		topo atual; 50-70cm	Beta_418382	C14_Radiometric_Plus	Marine shell	Ostreideos	3500	30	Marine20	100% marine	-126	29	Bandeira et al. 2018
	Sambaqui Mar Casado	SP	South-east	Coastal_Marine	-23.9525	-46.1847	literature	open-air	mound	non-ceramic (sambaqui)		Sepulture level	Gif_1194	C14	Wood		4400	130	SHCal20	100% atmospheric	0	0	Duarte 1968
	Sambaqui Maratua	SP	South-east	Coastal_Marine	-23.9027	-46.2048	literature	open-air	mound	non-ceramic (sambaqui)			Beta_205339	C14	Human collagen		3350	40	Marine20-SHCal20	52 ± 9% marine	-126	29	Okumura 2007
	Sambaqui Maratua	SP	South-east	Coastal_Marine	-23.9027	-46.2048	literature	open-air	mound	non-ceramic (sambaqui)		Sector 4; Layer IV; close to the base	I_9185	C14	Seed	Syagrus sp.	3865	95	SHCal20	100% atmospheric	0	0	Garcia 1979
	Sambaqui Maratua	SP	South-east	Coastal_Marine	-23.9027	-46.2048	literature	open-air	mound	non-ceramic (sambaqui)			Bah_382	C14	Wood		3935	145	SHCal20	100% atmospheric	0	0	Martin, Suguio, and Flexor 1984
	Sambaqui Maratua	SP	South-east	Coastal_Marine	-23.9056	-46.3828	literature	open-air	mound	non-ceramic (sambaqui)		secteur 2	Gif_24	C14_Standard	Charcoal		7327	1300	SHCal20	100% atmospheric	0	0	Emperaire and Laming 1956
	Sambaqui Maratua	SP	South-east	Coastal_Marine	-23.9056	-46.3828	literature	open-air	mound	non-ceramic (sambaqui)		secteur 1	Gif_24	C14_Standard	Charcoal		7803	1300	SHCal20	100% atmospheric	0	0	Emperaire and Laming 1956
	Sambaqui Momuna	SP	South-east	Coastal_Marine	-24.6847	-47.6181	literature	open-air	mound	non-ceramic (sambaqui)			Bah_308	C14	Marine shell		4790	115	Marine20	100% marine	-126	29	Suguio and Martin 1978	Martin, Suguio, and Flexor 1984
	Sambaqui Momuna 1	SP	South-east	Coastal_Marine	-24.7081	-47.5553	literature	open-air	mound	non-ceramic (sambaqui)		distinct parts; chosen by chance	Beta_238841	C14_AMS	Marine shell		5360	70	Marine20	100% marine	-126	29	Rodrigues et al. 2011	Afonso 2017
	Sambaqui Momuna 2	SP	South-east	Coastal_Marine	-24.6611	-47.6767	literature	open-air	mound	non-ceramic (sambaqui)		distinct parts; chosen by chance	Beta_244544	C14_AMS	Marine shell		4990	50	Marine20	100% marine	-126	29	Rodrigues et al. 2011	Afonso 2017
	Sambaqui Momuna 2	SP	South-east	Coastal_Marine	-24.6611	-47.6767	literature	open-air	mound	non-ceramic (sambaqui)		distinct parts; chosen by chance	Beta_244543	C14_AMS	Marine shell		5130	40	Marine20	100% marine	-126	29	Rodrigues et al. 2011	Afonso 2017
	Sambaqui Lagoa do Acarai V (S11)	SC	South	Coastal_Marine	-26.2814	-48.5414	literature	open-air	mound	non-ceramic (sambaqui)		base	Beta_446689	C14_Radiometric_Plus	Marine shell	Anomalocardia sp	3540	30	Marine20	100% marine	-126	29	Bandeira et al. 2018
	Sambaqui Lagoa do Acarai VII (S13)	SC	South	Coastal_Marine	-26.2851	-48.5427	literature	open-air	mound	non-ceramic (sambaqui)		130-143cm	Beta_446688	C14_Radiometric_Plus	Marine shell	A. flexuosa	3290	30	Marine20	100% marine	-126	29	Bandeira et al. 2018
	Sambaqui Lagoa do Saguacu	SC	South	Coastal_Marine	-26.3072	-48.7955	literature	open-air	mound	non-ceramic (sambaqui)			Beta_443870	C14	Tooth (assuming it was human)		4630	30	Marine20-SHCal20	52 ± 9% marine	-126	29	Martin et al. 1988	Fossile et al. 2019
	Sambaqui Morro Azul	SC	South	Coastal_Marine	-28.6103	-49.0556	literature	open-air	mound	non-ceramic (sambaqui)			Beta_190468	C14	Shell		4480	60	Marine20	100% marine	-126	29		DeBlasis et al. 2007
SC-LJ-41	Sambaqui Morro Ouro	SC	South	Coastal_Marine	-26.3144	-48.8272	literature	open-air	mound	non-ceramic (sambaqui)		burial MO80		C14_AMS	Human collagen		3870	40	Marine20-SHCal20	44.5 ± 9.1% marine	-126	29	Wesolowski et al. 2010
SC-LJ-41	Sambaqui Morro Ouro	SC	South	Coastal_Marine	-26.3144	-48.8272	literature	open-air	mound	non-ceramic (sambaqui)		Burial MO59; 2-3m	AA_104770	C14_AMS	Human collagen		3938	55	Marine20-SHCal20	44.5 ± 9.1% marine	-126	29	Pezo-Lanfranco et al. 2018
SC-LJ-41	Sambaqui Morro Ouro	SC	South	Coastal_Marine	-26.3144	-48.8272	literature	open-air	mound	non-ceramic (sambaqui)		Burial MO28	Beta_93152	C14	Human collagen		4030	40	Marine20-SHCal20	44.5 ± 9.1% marine	-126	29	Wesolowski 2000	Wesolowski et al. 2010; Okumura 2007
SC-LJ-41	Sambaqui Morro Ouro	SC	South	Coastal_Marine	-26.3144	-48.8272	literature	open-air	mound	non-ceramic (sambaqui)		Buria MO22; 6-7m	AA_104768	C14_AMS	Human collagen		4086	42	Marine20-SHCal20	44.5 ± 9.1% marine	-126	29	Pezo-Lanfranco et al. 2018
	Sambaqui Mundo Novo (S-46)	SP	South-east	Coastal_Marine	-24.1336	-46.9503	literature	open-air	mound	non-ceramic (sambaqui)			Bah_446	C14	Marine shell		4575	110	Marine20	100% marine	-126	29	Suguio and Martin 1978	Uchoa 1981-1982; Martin et al. 1984
	Sambaqui Nobrega	SP	South-east	Coastal_Marine	-25.0164	-47.9144	literature	open-air	mound	non-ceramic (sambaqui)			Spc_121	C14	Marine shell		2840	225	Marine20	100% marine	-126	29		Uchoa 1981-1982
	Sambaqui Nobrega	SP	South-east	Coastal_Marine	-25.0164	-47.9144	literature	open-air	mound	non-ceramic (sambaqui)			Spc_21	C14	Marine shell		4380	160	Marine20	100% marine	-126	29	Martin, Suguio and Flexor 1984	Uchoa 2002
SC-LJ-41	Sambaqui Morro Ouro	SC	South	Coastal_Marine	-26.3144	-48.8272	literature	open-air	mound	non-ceramic (sambaqui)		Burial MO2; 3-4m	Beta_444034	C14_AMS	Human collagen		4200	30	Marine20-SHCal20	44.5 ± 9.1% marine	-126	29	Pezo-Lanfranco et al. 2018
	Sambaqui Pariquera Acu	SP	South-east	Coastal_Marine	-24.6267	-47.725	literature	open-air	mound	non-ceramic (sambaqui)			BA_295	C14	Marine shell		5035	140	Marine20	100% marine	-126	29	Martin, Suguio, and Flexor 1984
	Sambaqui Pereirinha	SP	South-east	Coastal_Marine	-25.0833	-48.0167	literature	open-air	mound	non-ceramic (sambaqui)			Bah_286	C14	Marine shell		3330	125	Marine20	100% marine	-126	29	Suguio and Martin 1978	Martin, Suguio and Flexor 1984
SC-LJ-41	Sambaqui Morro Ouro	SC	South	Coastal_Marine	-26.3144	-48.8272	literature	open-air	mound	non-ceramic (sambaqui)		burial MO31		C14_AMS	Human collagen		4300	50	Marine20-SHCal20	44.5 ± 9.1% marine	-126	29	Wesolowski et al. 2010
SC-LJ-41	Sambaqui Morro Ouro	SC	South	Coastal_Marine	-26.3144	-48.8272	literature	open-air	mound	non-ceramic (sambaqui)		Burial MO13; 0-1m	AA_104767	C14_AMS	Human tooth		4425	39	Marine20-SHCal20	44.5 ± 9.1% marine	-126	29	Pezo-Lanfranco et al. 2018
	Sambaqui Pindu (S-38)	SP	South-east	Coastal_Marine	-24.65	-47.4833	literature	open-air	mound	non-ceramic (sambaqui)			Bah_348	C14	Marine shell		3090	120	Marine20	100% marine	-126	29	Suguio and Martin 1978	Uchoa 1981-1982; Martin, Suguio, and Flexor 1984
	Sambaqui Palmital	SC	South	Coastal_Marine	-26.1342	-48.8022	literature	open-air	mound	non-ceramic (sambaqui)		base	Bah_1282	C14	Marine shell		5420	230	Marine20	100% marine	-126	29		Martin et al. 1988
	Sambaqui Pereque de Praia Grande	SC	South	Coastal_Marine	-26.4035	-48.6066	literature	open-air	mound	non-ceramic (sambaqui)		base; 255-280cm	Beta_446687	C14_Radiometric_Plus	Marine shell	A. flexuosa	2940	30	Marine20	100% marine	-126	29	Bandeira et al. 2018
	Sambaqui Pernambuco	SC	South	Coastal_Marine	-26.3813	-48.668	literature	open-air	mound	non-ceramic (sambaqui)			Beta_443871	C14	Bone (assuming it was marine organism)		5030	30	Marine20	100% marine	-126	29		Fossile et al. 2019
	Sambaqui Ponta das Almas	SC	South	Coastal_Marine	-27.6	-48.46	field	open-air	mound	non-ceramic (sambaqui)		Trench G; Sector G1	SI_221	C14	Marine shell	Anomalocardia brasiliana gmelin	2220	250	Marine20	100% marine	-126	29	Long and Mielke 1966
	Sambaqui Ponta das Almas	SC	South	Coastal_Marine	-27.6	-48.46	field	open-air	mound	non-ceramic (sambaqui)		Trench F; sector F1	SI_220	C14	Marine shell	Anomalocardia brasiliana gmelin	2400	250	Marine20	100% marine	-126	29	Long and Mielke 1966
	Sambaqui Ponta das Almas	SC	South	Coastal_Marine	-27.6	-48.46	field	open-air	mound	non-ceramic (sambaqui)		Secto B2; Level 2; 30 to 45cm	SI_223	C14	Charcoal		3690	100	SHCal20	100% atmospheric	0	0	Long and Mielke 1966
	Sambaqui Ponta das Almas	SC	South	Coastal_Marine	-27.6	-48.46	field	open-air	mound	non-ceramic (sambaqui)		Sector B2; Level 1; 15-30cm depth	SI_222	C14	Marine shell	Anomalocardia brasiliana gmelin	4280	400	Marine20	100% marine	-126	29	Long and Mielke 1966
	Sambaqui Ponta das Palmas	SC	South	Coastal_Marine	-26.2028	-48.7616	literature	open-air	mound	non-ceramic (sambaqui)			Cen_1134	C14	Marine shell		2430	70	Marine20	100% marine	-126	29	Figuti (2009); Bandeira et al. (2010)	Fossile et al. 2019
	Sambaqui Ponta do Lessa	SC	South	Coastal_Marine	-27.5724	-48.527	field	open-air	mound	non-ceramic (sambaqui)			Beta_178076	C14	Marine shell		2340	60	Marine20	100% marine	-126	29	Beta original report
SC-PRV-01	Sambaqui Porto do Rio Vermelho I	SC	South	Coastal_Marine	-27.52	-48.42	field	open-air	mound	non-ceramic (sambaqui)		Q05; L01	Cams_42120	C14_AMS	Lagoon shell		3800	50	Marine20	100% marine	-126	29	De Masi 2001
SC-PRV-01	Sambaqui Porto do Rio Vermelho I	SC	South	Coastal_Marine	-27.52	-48.42	field	open-air	mound	non-ceramic (sambaqui)		Q2A; L18	Cams_42114	C14_AMS	Marine shell		4010	50	Marine20	100% marine	-126	29	De Masi 2001
SC-PRV-01	Sambaqui Porto do Rio Vermelho I	SC	South	Coastal_Marine	-27.52	-48.42	field	open-air	mound	non-ceramic (sambaqui)		Burial 1	Cams_48543	C14_AMS	Human collagen		4050	60	Marine20-SHCal20	52 ± 9% marine	-126	29	De Masi 2001
SC-PRV-01	Sambaqui Porto do Rio Vermelho I	SC	South	Coastal_Marine	-27.52	-48.42	field	open-air	mound	non-ceramic (sambaqui)		Q05; L10 (base)	Cams_53115	C14_AMS	Charcoal		4440	50	SHCal20	100% atmospheric	0	0	De Masi 2001
SC-PRV-02	Sambaqui Porto do Rio Vermelho II	SC	South	Coastal_Marine	-27.52	-48.42	field	open-air	mound	non-ceramic (sambaqui)		Q09; L07	Cams_48545	C14_AMS	Charcoal		920	50	SHCal20	100% atmospheric	0	0	De Masi 2001
SC-PRV-02	Sambaqui Porto do Rio Vermelho II	SC	South	Coastal_Marine	-27.52	-48.42	field	open-air	mound	non-ceramic (sambaqui)		Q16; L06; struct.9	Cams_42122	C14_AMS	Charcoal		1180	50	SHCal20	100% atmospheric	0	0	De Masi 2001
SC-PRV-02	Sambaqui Porto do Rio Vermelho II	SC	South	Coastal_Marine	-27.52	-48.42	field	open-air	mound	non-ceramic (sambaqui)		Q11; L02	Cams_42119	C14_AMS	Charcoal		1590	40	SHCal20	100% atmospheric	0	0	De Masi 2001
SC-PRV-02	Sambaqui Porto do Rio Vermelho II	SC	South	Coastal_Marine	-27.52	-48.42	field	open-air	mound	non-ceramic (sambaqui)		Q11; L02	Cams_42118	C14_AMS	Lagoon shell		1690	70	Marine20	100% marine	-126	29	De Masi 2001
	Sambaqui Porto Maurício	PR	South	Coastal_Marine	-25.5	-48.5	literature	open-air	mound	non-ceramic (sambaqui)			SI_507	C14	Marine shell	Anomalocardia brasiliana	4540	90	Marine20	100% marine	-126	29	Rauth 1968	Stuckenrath and Mielke 1973
	Sambaqui Porto Maurício	PR	South	Coastal_Marine	-25.5	-48.5	literature	open-air	mound	non-ceramic (sambaqui)			SI_505	C14	Marine shell	Oyster	4620	100	Marine20	100% marine	-126	29	Stuckenrath and Mielke 1973
	Sambaqui Porto Maurício	PR	South	Coastal_Marine	-25.5	-48.5	literature	open-air	mound	non-ceramic (sambaqui)			SI_504	C14	Marine shell	Oyster	4640	80	Marine20	100% marine	-126	29	Stuckenrath and Mielke 1973
	Sambaqui Porto Maurício	PR	South	Coastal_Marine	-25.5	-48.5	literature	open-air	mound	non-ceramic (sambaqui)			SI_506	C14	Marine shell	Oyster	4740	90	Marine20	100% marine	-126	29	Stuckenrath and Mielke 1973
	Sambaqui Porto Maurício	PR	South	Coastal_Marine	-25.5	-48.5	literature	open-air	mound	non-ceramic (sambaqui)			SI_508	C14	Marine shell	Oyster	4760	80	Marine20	100% marine	-126	29	Rauth 1968	Stuckenrath and Mielke 1973
	Sambaqui Porto Maurício	PR	South	Coastal_Marine	-25.5	-48.5	literature	open-air	mound	non-ceramic (sambaqui)			SI_509	C14	Marine shell	Ostrea arborea	6030	130	Marine20	100% marine	-126	29	Rauth 1968	Stuckenrath and Mielke 1973
SC-PRV-02	Sambaqui Porto do Rio Vermelho II	SC	South	Coastal_Marine	-27.52	-48.42	field	open-air	mound	non-ceramic (sambaqui)		Q13; L19	Cams_42116	C14_AMS	Charcoal		1840	50	SHCal20	100% atmospheric	0	0	De Masi 2001
SC-PRV-02	Sambaqui Porto do Rio Vermelho II	SC	South	Coastal_Marine	-27.52	-48.42	field	open-air	mound	non-ceramic (sambaqui)		Q15; L19	Cams_42117	C14_AMS	Lagoon shell		1880	50	Marine20	100% marine	-126	29	De Masi 2001
SC-PRV-02	Sambaqui Porto do Rio Vermelho II	SC	South	Coastal_Marine	-27.52	-48.42	field	open-air	mound	non-ceramic (sambaqui)		Burial 4	Cams_48544	C14_AMS	Human collagen		2040	60	Marine20-SHCal20	52 ± 9% marine	-126	29	De Masi 2001
	Sambaqui Praia do Ervino I	SC	South	Coastal_Marine	-26.4147	-48.5974	literature	open-air	mound	non-ceramic (sambaqui)		10-47cm	Beta_446691	C14_Radiometric_Plus	Marine shell	A. flexuosa	3080	30	Marine20	100% marine	-126	29	Bandeira et al. 2018
	Sambaqui Praia Grande	SC	South	Coastal_Marine	-27.53	-48.42	literature	open-air	mound	non-ceramic (sambaqui)		Camada 9; 138cm	Beta_401462	C14	Charcoal		2980	30	SHCal20	100% atmospheric	0	0	Jockyman 2015
	Sambaqui Praia Grande I	SC	South	Coastal_Marine	-26.4081	-48.5981	literature	open-air	mound	non-ceramic (sambaqui)		50-65cm	Beta_452914	C14_Radiometric_Plus	Marine shell	A. flexuosa	3640	30	Marine20	100% marine	-126	29	Bandeira et al. 2018
	Sambaqui Praia Grande I	SC	South	Coastal_Marine	-26.4081	-48.5981	literature	open-air	mound	non-ceramic (sambaqui)		30-60cm	Beta_452920	C14_Radiometric_Plus	Marine shell	A. flexuosa	3650	30	Marine20	100% marine	-126	29	Bandeira et al. 2018
	Sambaqui Praia Grande II	SC	South	Coastal_Marine	-26.3666	-48.5731	literature	open-air	mound	non-ceramic (sambaqui)		topo; 50-70cm	Beta_452915	C14_Radiometric_Plus	Marine shell	A. flexuosa	4700	30	Marine20	100% marine	-126	29	Bandeira et al. 2018
	Sambaqui Praia Grande II/III	SC	South	Coastal_Marine	-26.3663	-48.5728	literature	open-air	mound	non-ceramic (sambaqui)		base; 40-70cm	Beta_452909	C14_Radiometric_Plus	Marine shell	A. flexuosa	4760	30	Marine20	100% marine	-126	29	Bandeira et al. 2018
	Sambaqui Praia Grande III	SC	South	Coastal_Marine	-26.366	-48.5723	literature	open-air	mound	non-ceramic (sambaqui)		topo; 50-80cm	Beta_452912	C14_Radiometric_Plus	Marine shell	A. flexuosa	3870	30	Marine20	100% marine	-126	29	Bandeira et al. 2018
	Sambaqui Praia Grande IV	SC	South	Coastal_Marine	-26.3336	-48.5618	literature	open-air	mound	non-ceramic (sambaqui)		topo; 50cm	Beta_453208	C14_Radiometric_Plus	Marine shell	A. flexuosa	3920	30	Marine20	100% marine	-126	29	Bandeira et al. 2018
	Sambaqui Praia Grande IV	SC	South	Coastal_Marine	-26.3336	-48.5618	literature	open-air	mound	non-ceramic (sambaqui)		base lateral	Beta_446684	C14_Radiometric_Plus	Marine shell	A. flexuosa	3980	30	Marine20	100% marine	-126	29	Bandeira et al. 2018
	Sambaqui Praia Grande IX	SC	South	Coastal_Marine	-26.3213	-48.5582	literature	open-air	mound	non-ceramic (sambaqui)		base; 10-21cm	Beta_446690	C14_Radiometric_Plus	Marine shell	P. pectinatus	5470	30	Marine20	100% marine	-126	29	Bandeira et al. 2018
	Sambaqui Praia Grande V	SC	South	Coastal_Marine	-26.347	-48.5649	literature	open-air	mound	non-ceramic (sambaqui)		base 30-40cm	Beta_418381	C14_Radiometric_Plus	Marine shell	A. flexuosa	4670	30	Marine20	100% marine	-126	29	Bandeira et al. 2018
	Sambaqui Praia Grande VI	SC	South	Coastal_Marine	-26.3306	-48.5629	literature	open-air	mound	non-ceramic (sambaqui)		topo; 30-40cm	Beta_418379	C14_AMS	Human collagen		4690	30	Marine20-SHCal20	52 ± 9% marine	-126	29	Bandeira et al. 2018
	Sambaqui Praia Grande VI	SC	South	Coastal_Marine	-26.3306	-48.5629	literature	open-air	mound	non-ceramic (sambaqui)		80-110cm	Beta_418380	C14_Radiometric_Plus	Marine shell	A. flexuosa	5270	30	Marine20	100% marine	-126	29	Bandeira et al. 2018
	Sambaqui Praia Grande VI	SC	South	Coastal_Marine	-26.3306	-48.5629	literature	open-air	mound	non-ceramic (sambaqui)		180-210cm	Beta_452917	C14_Radiometric_Plus	Marine shell	A. flexuosa	5480	30	Marine20	100% marine	-126	29	Bandeira et al. 2018
	Sambaqui Praia Grande VII	SC	South	Coastal_Marine	-26.3142	-48.5605	literature	open-air	mound	non-ceramic (sambaqui)		base; 40cm	Beta_452911	C14_Radiometric_Plus	Marine shell	A. flexuosa	3330	30	Marine20	100% marine	-126	29	Bandeira et al. 2018
	Sambaqui Praia Grande VII	SC	South	Coastal_Marine	-26.3142	-48.5605	literature	open-air	mound	non-ceramic (sambaqui)		topo; 50cm	Beta_452913	C14_Radiometric_Plus	Marine shell	A. flexuosa	3350	30	Marine20	100% marine	-126	29	Bandeira et al. 2018
	Sambaqui Praia Grande VIII	SC	South	Coastal_Marine	-26.3178	-48.5623	literature	open-air	mound	non-ceramic (sambaqui)		base; 85-100cm	Beta_446683	C14_Radiometric_Plus	Marine shell	A. flexuosa	3090	30	Marine20	100% marine	-126	29	Bandeira et al. 2018
	Sambaqui Praia Grande XI (S2)	SC	South	Coastal_Marine	-26.374	-48.5786	literature	open-air	mound	non-ceramic (sambaqui)		superficie atual	Beta_452910	C14_Radiometric_Plus	Marine shell	A. flexuosa	5950	30	Marine20	100% marine	-126	29	Bandeira et al. 2018
	Sambaqui Ribeirão do Cubatao	SC	South	Coastal_Marine	-26.2017	-48.8062	literature	open-air	mound	non-ceramic (sambaqui)			Cen_1130	C14	Marine shell		4010	70	Marine20	100% marine	-126	29		Fossile et al. 2019
	Sambaqui Rio Branco (S-48)	SP	South-east	Coastal_Marine	-24.0675	-46.8	literature	open-air	mound	non-ceramic (sambaqui)			BA_297	C14	Marine shell		5970	140	Marine20	100% marine	-126	29	Suguio and Martin 1978	Martin, Suguio, and Flexor 1984; Uchoa 1981-1982
	Sambaqui Rio Comprido	SP	South-east	Coastal_Marine	-24.4522	-47.2178	literature	open-air	mound	non-ceramic (sambaqui)			Gif_3646	C14	Marine shell		4560	110	Marine20	100% marine	-126	29	Suguio and Martin 1978	Martin, Suguio, and Flexor 1984
	Sambaqui Ribeirão do Cubatao	SC	South	Coastal_Marine	-26.2017	-48.8062	literature	open-air	mound	non-ceramic (sambaqui)			Cen_1131	C14	Marine shell		5040	80	Marine20	100% marine	-126	29		Fossile et al. 2019
	Sambaqui Rio Bacuruiuma I	SC	South	Coastal_Marine	-26.1453	-48.8033	literature	open-air	mound	non-ceramic (sambaqui)				C14	Marine shell		1190	40	Marine20	100% marine	-126	29		Fossile et al. 2019
	Sambaqui Rio Bacuruiuma I	SC	South	Coastal_Marine	-26.1453	-48.8033	literature	open-air	mound	non-ceramic (sambaqui)				C14	Human collagen		1340	50	Marine20-SHCal20	52 ± 9% marine	-126	29		Fossile et al. 2019
	Sambaqui Rio Comprido I	SC	South	Coastal_Marine	-26.2762	-48.8072	literature	open-air	mound	non-ceramic (sambaqui)		RC6; 2-3m	AA_104771	C14	Human collagen		4320	61	Marine20-SHCal20	52.2 ± 9.1% marine	-126	29	Pezo-Lanfranco et al. 2018
	Sambaqui Rio Comprido I	SC	South	Coastal_Marine	-26.2762	-48.8072	literature	open-air	mound	non-ceramic (sambaqui)		RC68; 5-6m	Beta_444033	C14	Human collagen		5090	30	Marine20-SHCal20	52.2 ± 9.1% marine	-126	29	Pezo-Lanfranco et al. 2018
	Sambaqui Rio das Minas	SP	South-east	Coastal_Marine	-25.025	-48.0367	literature	open-air	mound	non-ceramic (sambaqui)			Gif_3643	C14	Marine shell		1850	100	Marine20	100% marine	-126	29	Suguio and Martin 1978; Martin, Suguio, and Flexor 1984
	Sambaqui Rio das Pedras I	SP	South-east	Coastal_Marine	-24.4683	-47.385	literature	open-air	mound	non-ceramic (sambaqui)			Bah_343	C14	Marine shell		4860	100	Marine20	100% marine	-126	29	Suguio and Martin 1978	Martin, Suguio, and Flexor 1984; Uchoa 1981-1982
	Sambaqui Rio das Pedras III	SP	South-east	Coastal_Marine	-24.4686	-47.9672	literature	open-air	mound	non-ceramic (sambaqui)			Bah_300	C14	Marine shell		4710	145	Marine20	100% marine	-126	29	Suguio and Martin 1978	Martin, Suguio, and Flexor 1984; Uchoa 1981-1982
	Sambaqui Rio das Pedras III	SP	South-east	Coastal_Marine	-24.4686	-47.9672	literature	open-air	mound	non-ceramic (sambaqui)			Gif_3641	C14	Marine shell		4750	110	Marine20	100% marine	-126	29	Suguio and Martin 1978	Martin, Suguio, and Flexor 1984; Uchoa 1981-1982
	Sambaqui Rio Comprido II	SC	South	Coastal_Marine	-26.2762	-48.8072	literature	open-air	mound	non-ceramic (sambaqui)		RC4A; 0-1m	Beta_444032	C14	Human collagen		1140	30	Marine20-SHCal20	52.2 ± 9.1% marine	-126	29	Pezo-Lanfranco et al. 2018
	Sambaqui Rio Comprido II	SC	South	Coastal_Marine	-26.2762	-48.8072	literature	open-air	mound	non-ceramic (sambaqui)		RC1A; 0-1m	Beta_448932	C14	Human collagen		3510	30	Marine20-SHCal20	52.2 ± 9.1% marine	-126	29	Pezo-Lanfranco et al. 2018
	Sambaqui Rio Comprido II	SC	South	Coastal_Marine	-26.2762	-48.8072	literature	open-air	mound	non-ceramic (sambaqui)		RC3; 0-1m	Beta_448933	C14	Human collagen		3820	30	Marine20-SHCal20	52.2 ± 9.1% marine	-126	29	Pezo-Lanfranco et al. 2018
	Sambaqui Rio Preto	SP	South-east	Coastal_Marine	-24.1358	-46.9	literature	open-air	mound	non-ceramic (sambaqui)			Bah_331	C14	Marine shell		4635	100	Marine20	100% marine	-126	29	Suguio and Martin 1978	Martin, Suguio, and Flexor 1984; Uchoa 1981-1982
	Sambaqui Rio Oereque	SC	South	Coastal_Marine	-26.4525	-48.6344	literature	open-air	mound	non-ceramic (sambaqui)		base	Bah_1284	C14	Marine shell		2760	180	Marine20	100% marine	-126	29		Martin et al. 1988
	Sambaqui Sambaquinho	SP	South-east	Coastal_Marine	-25.0667	-48.0333	literature	open-air	mound	non-ceramic (sambaqui)			Bah_292	C14	Marine shell		1500	120	Marine20	100% marine	-126	29	Suguio and Martin 1978	Martin, Suguio and Flexor 1984
	Sambaqui Sao Bermado	SP	South-east	Coastal_Marine	-24.7833	-47.6667	literature	open-air	mound	non-ceramic (sambaqui)			Bah_347	C14	Marine shell		1840	150	Marine20	100% marine	-126	29	Suguio and Martin 1978	Martin, Suguio, and Flexor 1984
	Sambaqui Tapera I	SP	South-east	Coastal_Marine	-25.0333	-47.9833	literature	open-air	mound	non-ceramic (sambaqui)			BA_291	C14	Marine shell		3960	90	Marine20	100% marine	-126	29		Uchoa 1981-1982
	Sambaqui Ubatuba	SP	South-east	Coastal_Marine	-24.8583	-47.755	literature	open-air	mound	non-ceramic (sambaqui)			Bah_294	C14	Marine shell		3870	100	Marine20	100% marine	-126	29	Suguio and Martin 1978	Martin, Suguio, and Flexor 1984
	Sambaqui Vamiranga	SP	South-east	Coastal_Marine	-24.9067	-47.8019	literature	open-air	mound	non-ceramic (sambaqui)			Bah_369	C14	Marine shell		1015	70	Marine20	100% marine	-126	29	Suguio and Martin 1978	Martin, Suguio, and Flexor 1984
	Sambaqui Vapumauva I	SP	South-east	Coastal_Marine	-24.9333	-47.8333	literature	open-air	mound	non-ceramic (sambaqui)			Bah_359	C14	Marine shell		4680	115	Marine20	100% marine	-126	29	Suguio and Martin 1978	Martin, Suguio, and Flexor 1984
	Sambaqui Vapumauva II	SP	South-east	Coastal_Marine	-24.8817	-47.8967	literature	open-air	mound	non-ceramic (sambaqui)			Bah_362	C14	Marine shell		4680	110	Marine20	100% marine	-126	29	Suguio and Martin 1978	Martin, Suguio, and Flexor 1984
	Sambaqui Vapumauva II	SP	South-east	Coastal_Marine	-24.8817	-47.8967	literature	open-air	mound	non-ceramic (sambaqui)			Bah_366	C14	Marine shell		5080	60	Marine20	100% marine	-126	29	Suguio and Martin 1978	Martin, Suguio, and Flexor 1984
	Sambaqui Rio Pinheiros II	SC	South	Coastal_Marine	-26.4231	-48.6354	literature	open-air	mound	non-ceramic (sambaqui)		base do sítio; zona central	Bah	C14	Marine shell		3850	140	Marine20	100% marine	-126	29	Piazza and Prous 1977	Fossile et al. 2019
	Sambaqui Rio Pinheiros II	SC	South	Coastal_Marine	-26.4231	-48.6354	literature	open-air	mound	non-ceramic (sambaqui)		base do sítio; zona central	Bah	C14	Marine shell		4580	120	Marine20	100% marine	-126	29	Piazza and Prous 1977	Fossile et al. 2019
	Sambaqui Sai-Guacu	SC	South	Coastal_Marine	-25.9692	-48.6347	literature	open-air	mound	non-ceramic (sambaqui)		superficie	Bah_1280	C14	Marine shell		5040	210	Marine20	100% marine	-126	29	Martin et al. 1988
	Sambaqui Vargem do Bom Jesus I	SC	South	Coastal_Marine	-27.4457	-48.4321	field	open-air	mound	non-ceramic (sambaqui)		nivel 8	Beta_383572	C14	Marine shell		4910	30	Marine20	100% marine	-126	29	Farias 2014
	Sambaqui Vargem do Bom Jesus I	SC	South	Coastal_Marine	-27.4457	-48.4321	field	open-air	mound	non-ceramic (sambaqui)		nivel 13	Beta_383573	C14	Marine shell		5010	30	Marine20	100% marine	-126	29	Farias 2014
	Sambqaui Casa de Pedra	SC	South	Coastal_Marine	-26.3376	-48.5651	literature	open-air	mound	non-ceramic (sambaqui)		Setor D5-NW; topo; 3cm	Beta_418378	C14_AMS	Human collagen		4460	30	Marine20-SHCal20	62.7 ± 6.7% marine	-126	29	Bandeira 2018	Fossile et al. 2019
	Sambqaui Casa de Pedra	SC	South	Coastal_Marine	-26.3376	-48.5651	literature	open-air	mound	non-ceramic (sambaqui)		Setor D4; entre 20-25cm	Beta_418377	C14_Radiometric_Plus	Marine shell	A. flexuosa	5470	30	Marine20	100% marine	-126	29	Bandeira 2018	Fossile et al. 2019
	Sambqaui Rua Guaira	SC	South	Coastal_Marine	-26.2518	-48.8085	literature	open-air	mound	non-ceramic (sambaqui)			Cen_458	C14	Marine shell		5200	70	Marine20	100% marine	-126	29	Fossil et al. 2019
	Santa Marta 1	SC	South	Coastal_Marine	-28.5914	-48.8306	literature	open-air	mound	non-ceramic (sambaqui)			Beta_195242	C14	Marine shell		3200	60	Marine20	100% marine	-126	29		DeBlasis et al. 2007
	Santa Marta 10	SC	South	Coastal_Marine	-28.589	-48.8219	literature	open-air	mound	non-ceramic (sambaqui)			Beta_248571	C14	Marine shell		5240	50	Marine20	100% marine	-126	29		DeBlasis et al. 2007
	Santa Marta 3	SC	South	Coastal_Marine	-28.584	-48.8228	literature	open-air	mound	non-ceramic (sambaqui)			Beta_262742	C14	Marine shell		4040	50	Marine20	100% marine	-126	29		Assuncao 2010
	Santa Marta 4	SC	South	Coastal_Marine	-28.5834	-48.8362	literature	open-air	mound	non-ceramic (sambaqui)			Beta_234195	C14	Marine shell		2530	50	Marine20	100% marine	-126	29		Assuncao 2010
	Santa Marta 4	SC	South	Coastal_Marine	-28.5834	-48.8362	literature	open-air	mound	non-ceramic (sambaqui)			Beta_234194	C14	Marine shell		2620	50	Marine20	100% marine	-126	29		Assuncao 2010
	Sambaqui Ararapira I	SP	South-east	Atlantic_Forest	-25.0181	-48.0514	literature	open-air	mound	non-ceramic (sambaqui)			Gif_3437	C14	Marine shell		3790	110	Marine20	100% marine	-126	29	Martin, Suguio, and Flexor 1984
	Sambaqui Ararapira II	SP	South-east	Atlantic_Forest	-25.0181	-48.0514	literature	open-air	mound	non-ceramic (sambaqui)			Bah_290	C14	Marine shell		4175	100	Marine20	100% marine	-126	29	Martin, Suguio, and Flexor 1984
	Sambaqui Ararau	SP	South-east	Atlantic_Forest	-24.1342	-46.9189	literature	open-air	mound	non-ceramic (sambaqui)			Bah_296	C14	Marine shell		4630	140	Marine20	100% marine	-126	29	Suguio and Martin 1978											Uchoa 1981-1982; Martin 1984
	Santa Marta 5	SC	South	Coastal_Marine	-28.5822	-48.8368	literature	open-air	mound	non-ceramic (sambaqui)			Beta_234196	C14	Marine shell		2090	50	Marine20	100% marine	-126	29		Assuncao 2010
	Santa Marta 5	SC	South	Coastal_Marine	-28.5822	-48.8368	literature	open-air	mound	non-ceramic (sambaqui)			Beta_195243	C14	Marine shell		4110	50	Marine20	100% marine	-126	29		Assuncao 2010
	Santa Marta 6	SC	South	Coastal_Marine	-28.5849	-48.8375	literature	open-air	mound	non-ceramic (sambaqui)			Beta_253667	C14	Marine shell		3510	50	Marine20	100% marine	-126	29		Assuncao 2010
	Cubatão III	SC	South	Coastal_Marine	-26.2223	-48.7721	field	open-air	mound	non-ceramic (sambaqui)			CEN 1133	C14	Marine shell		3570	70	Marine20	100% marine	-126	29	Bandeira et al. (2010)
	Cubatão III	SC	South	Coastal_Marine	-26.2223	-48.7721	field	open-air	mound	non-ceramic (sambaqui)			CEN 1132	C14	Marine shell		3680	70	Marine20	100% marine	-126	29	Bandeira et al. (2010)
	Cubatão III	SC	South	Coastal_Marine	-26.2223	-48.7721	field	open-air	mound	non-ceramic (sambaqui)			no ID	C14	Marine shell		3630	40	Marine20	100% marine	-126	29	Figuti (2009)	Bandeira et al. (2010)
	Sambaqui do Rio Sao Joao	PR	South	Atlantic_Forest	-25.5	-49.5	literature	open-air		non-ceramic (sambaqui)		0.75-1m; upper layer of oyster shell	SI_1021	C14_Standard	Charcoal		4070	105	SHCal20	100% atmospheric	0	0	Stuckenrath and Mielke 1973
	Sambaqui do Rio Sao Joao	PR	South	Atlantic_Forest	-25.5	-49.5	literature	open-air		non-ceramic (sambaqui)		1.75m; bottom level; 2nd trench; lowest stratum overlying boulder sand terrace and barrier reef	SI_1024	C14_Standard	Charcoal		4665	90	SHCal20	100% atmospheric	0	0	Stuckenrath and Mielke 1973
	Sambaqui do Rio Sao Joao	PR	South	Atlantic_Forest	-25.5	-49.5	literature	open-air		non-ceramic (sambaqui)		1.5-2m; bottom level overlying boulder sand terrace	SI_1023	C14_Standard	Charcoal		4810	100	SHCal20	100% atmospheric	0	0	Stuckenrath and Mielke 1973
	Sambaqui do Rio Sao Joao	PR	South	Atlantic_Forest	-25.5	-49.5	literature	open-air		non-ceramic (sambaqui)		1.25-1.5m; lower portion of compacted oyster shell	SI_1022	C14_Standard	Charcoal		4960	110	SHCal20	100% atmospheric	0	0	Stuckenrath and Mielke 1973
	Cubatão III	SC	South	Coastal_Marine	-26.2223	-48.7721	field	open-air	mound	non-ceramic (sambaqui)			no ID	C14	Marine shell		3930	60	Marine20	100% marine	-126	29	Figuti (2009)	Bandeira et al. (2010)
	Cubatão IV	SC	South	Coastal_Marine	-26.2223	-48.7721	field	open-air	mound	non-ceramic (sambaqui)			CEN 1128	C14	Marine shell		2750	70	Marine20	100% marine	-126	29	Bandeira et al (2010)
	Cubatão IV	SC	South	Coastal_Marine	-26.2223	-48.7721	field	open-air	mound	non-ceramic (sambaqui)			CEN 1129	C14	Marine shell		2910	70	Marine20	100% marine	-126	29	Bandeira et al (2010)

## Sheet: non-ceramic model output AFPB
Name	Unmodelled (BP)			Modelled (BP)				Indices_x000D_ Amodel 67.3_x000D_ Aoverall 57.4
	from	to	%	from	to	%	median	Acomb	A	L	P	C
KDE_Model non-ceramic							3278					100
N non-ceramic_Kernel	-2	2	95.45	-2.02	1.99	95.45	0.01		99.9			99.8
U non-ceramic_Scale	9.97466e-18	1	95.45	0.255	0.885	95.45	0.532		100			99.7
Curve SHCal20
R_Date Tenorio	1995	1541	95.45	2002	1581	95.45	1794		97.4			99.6
R_Date Sambaqui do Godo	3362	2880	95.45	3360	2880	95.45	3125		99.7			99.7
R_Date Sambaqui do Godo	3825	3375	95.45	3825	3374	95.45	3559		100			99.6
R_Date Sambaqui do Godo	4400	3981	95.45	4400	3980	95.45	4154		100.2			99.7
R_Date Sambaqui do Godo	3386	2783	95.45	3385	2782	95.45	3101		99.9			99.4
R_Date Sambaqui Balneario Atlantico 9	4088	3780	95.45	4089	3830	95.45	3940		99.9			99.8
R_Date Armacao do Sul	2959	2428	95.45	2955	2372	95.45	2743		98.3			99.5
R_Date Cosipa I	4951	4423	95.45	4874	4423	95.45	4691		100.2			99.5
R_Date Cosipa III	1179	928	95.45	1180	928	95.45	1041		99.3			99.9
R_Date Cosipa III	4425	3779	95.45	4423	3831	95.45	4123		100.6			99.5
R_Date Cosipa IV	2781	2360	95.45	2781	2357	95.45	2595		98.8			99.7
R_Date Encantada 3 (Juventus)	722	559	95.45	724	560	95.45	649		98.1			99.8
R_Date Encantada 3 (Juventus)	5024	4650	95.45	5021	4650	95.45	4852		100.8			99.7
R_Date Figueirinha 4	4417	4158	95.45	4416	4159	95.45	4318		99.4			99.8
R_Date Itacoara	1512	1354	95.45	1511	1354	95.45	1400		100.2			100
R_Date Jabuticabeira	2749	2137	95.45	2743	2138	95.45	2443		99.8			99.5
R_Date Jabuticabeira	2954	2363	95.45	2952	2360	95.45	2705		98.9			99.5
R_Date Jabuticabeira	4800	4149	95.45	4800	4101	95.45	4405		99.5			99.6
R_Date Jabuticabeira	4855	4425	95.45	4856	4424	95.45	4671		99.8			99.6
R_Date Jabuticabeira II	2010	1832	95.45	2013	1833	95.45	1941		100.8			99.8
R_Date Jabuticabeira II	2298	1747	95.45	2304	1751	95.45	1995		99.9			99.5
R_Date Jabuticabeira II	2288	1834	95.45	2293	1836	95.45	2004		99.6			99.6
R_Date Jabuticabeira II	2303	1883	95.45	2304	1886	95.45	2051		100			99.8
R_Date Jabuticabeira II	2331	1927	95.45	2330	1930	95.45	2109		100.4			99.8
R_Date Jabuticabeira II	2341	1894	95.45	2344	1921	95.45	2121		101.5			99.5
R_Date Jabuticabeira II	2311	1939	95.45	2313	1998	95.45	2104		99.5			99.8
R_Date Jabuticabeira II	2352	1878	95.45	2352	1891	95.45	2135		101.9			99.5
R_Date Jabuticabeira II	2331	2013	95.45	2330	2015	95.45	2173		100.6			99.7
R_Date Jabuticabeira II	2713	1833	95.45	2711	1882	95.45	2224		104.4			99.5
R_Date Jabuticabeira II	2364	2009	95.45	2362	2015	95.45	2225		101			99.7
R_Date Jabuticabeira II	2460	2011	95.45	2426	2013	95.45	2230		101			99.6
R_Date Jabuticabeira II	2345	2135	95.45	2345	2136	95.45	2229		100.1			99.8
R_Date Jabuticabeira II	2675	2009	95.45	2670	2011	95.45	2241		101.9			99.6
R_Date Jabuticabeira II	2489	2090	95.45	2488	2092	95.45	2240		100.9			99.7
R_Date Jabuticabeira II	2708	2089	95.45	2705	2088	95.45	2317		102.3			99.6
R_Date Jabuticabeira II	2709	2349	95.45	2708	2348	95.45	2493		100.3			99.8
R_Date Jabuticabeira II	2870	2131	95.45	2859	2132	95.45	2507		99.4			99.3
R_Date Jabuticabeira II	2950	2365	95.45	2940	2362	95.45	2707		98.6			99.5
R_Date Jabuticabeira II	3171	2774	95.45	3173	2774	95.45	2968		99.9			99.8
R_Date Mar Virado	3827	3575	95.45	3827	3575	95.45	3683		99.6			99.9
R_Date Mato Alto 1	2345	2055	95.45	2345	2056	95.45	2220		100.6			99.7
R_Date Mato Alto 1	2952	2138	95.45	2940	2137	95.45	2540		99.1			99.2
R_Date Mato Alto 2	5704	4866	95.45	5646	4862	95.45	5306		99.2			99.2
R_Date Morrote	2320	1731	95.45	2329	1752	95.45	2024		100.6			99.5
R_Date Pantano do Sul I	5445	4850	95.45	5443	4846	95.45	5106		99.6			99.6
R_Date Sambaqui Caieira	3828	3000	95.45	3828	2996	95.45	3403		100			99.3
R_Date Sambaqui Canto dos Aracas	2996	2781	95.45	2995	2781	95.45	2895		99.7			99.9
R_Date Sambaqui Carnica I	2725	2137	95.45	2722	2138	95.45	2406		100.3			99.6
R_Date Sambaqui Carnica I	2729	2139	95.45	2725	2139	95.45	2420		100			99.6
R_Date Sambaqui Carnica I	3828	3162	95.45	3828	3157	95.45	3462		100			99.5
R_Date Sambaqui Carnica I	3825	3170	95.45	3825	3168	95.45	3467		100			99.4
R_Date Sambaqui Carnica I	5283	2138	95.45	4955	2100	95.45	3508		101.9			98
R_Date Sambaqui Carnica I	3976	3215	95.45	3978	3215	95.45	3577		99.7			99.4
R_Date Sambaqui Congonhas	3824	3365	95.45	3824	3363	95.45	3542		100.4			99.6
R_Date Sambaqui Congonhas 1	3001	2716	95.45	3002	2715	95.45	2822		100			99.6
R_Date Sambaqui Congonhas 1	3452	3177	95.45	3452	3178	95.45	3334		99.7			99.6
R_Date Sambaqui Congonhas 2	3000	2492	95.45	3001	2490	95.45	2791		99			99.4
R_Date Sambaqui Congonhas 2	3171	2745	95.45	3170	2745	95.45	2924		100.2			99.5
R_Date Sambaqui Congonhas 3	2294	1922	95.45	2295	1924	95.45	2048		100.2			99.8
R_Date Sambaqui Cubatao I	2335	2110	95.45	2335	2111	95.45	2235		100.4			99.7
R_Date Sambaqui Cubatao I	3172	2781	95.45	3172	2781	95.45	2980		99.9			99.7
R_Date Sambaqui Cubatao I	3325	2881	95.45	3326	2881	95.45	3086		100			99.7
R_Date Sambaqui Cubatao I	3209	2965	95.45	3209	2964	95.45	3093		99.9			99.7
R_Date Sambaqui Cubatao I	3359	3000	95.45	3359	2999	95.45	3185		99.8			99.7
R_Date Sambaqui Cubatao I	3445	3070	95.45	3445	3070	95.45	3269		99.6			99.6
R_Date Sambaqui de Gomes	5477	4655	95.45	5471	4652	95.45	5074		99.7			99.3
R_Date Sambaqui de Gomes	5744	5326	95.45	5729	5326	95.45	5547		101.5			99.6
R_Date Sambaqui do Godo	5718	5290	95.45	5709	5140	95.45	5467		100.2			99.6
R_Date Sambaqui do Macedo	3570	3358	95.45	3570	3357	95.45	3444		100			99.8
R_Date Sambaqui do Macedo	3679	3346	95.45	3637	3346	95.45	3463		99.9			99.5
R_Date Sambaqui do Macedo	3684	3366	95.45	3681	3366	95.45	3486		100.5			99.7
R_Date Sambaqui do Macedo	3692	3389	95.45	3691	3389	95.45	3530		99.9			99.8
R_Date Sambaqui do Macedo	3817	3386	95.45	3818	3383	95.45	3549		99.9			99.7
R_Date Sambaqui do Macedo	3814	3404	95.45	3813	3403	95.45	3561		99.9			99.7
R_Date Sambaqui do Macedo	3828	3459	95.45	3829	3459	95.45	3624		99.9			99.6
R_Date Sambaqui do Macedo	3886	3570	95.45	3887	3569	95.45	3727		99.3			99.7
R_Date Sambaqui do Porto	2756	2153	95.45	2755	2151	95.45	2501		99.1			99.6
R_Date Sambaqui do Porto	2765	2155	95.45	2763	2155	95.45	2522		99.2			99.5
R_Date Sambaqui do Recreio	3690	3401	95.45	3690	3400	95.45	3533		100.2			99.6
R_Date Sambaqui Espinheiros I	2760	1612	95.45	2758	1729	95.45	2228		105.8			98.9
R_Date Sambaqui Espinheiros I	3223	2753	95.45	3223	2753	95.45	2966		100			99.7
R_Date Sambaqui Espinheiros I	3329	2777	95.45	3328	2776	95.45	3027		100.1			99.6
R_Date Sambaqui Espinheiros II	1178	929	95.45	1177	930	95.45	1018		99.4			99.8
R_Date Sambaqui Espinheiros II	1279	983	95.45	1279	983	95.45	1139		100.1			99.8
R_Date Sambaqui Espinheiros II	3325	2881	95.45	3325	2881	95.45	3086		100			99.8
R_Date Sambaqui Forte Marechal LuzÂ	925	562	95.45	930	566	95.45	759		97.5			99.7
R_Date Sambaqui Forte Marechal LuzÂ	1256	740	95.45	1258	767	95.45	977		101			99.7
R_Date Sambaqui Forte Marechal LuzÂ	1532	1067	95.45	1532	1066	95.45	1300		99.7			99.6
R_Date Sambaqui Forte Marechal LuzÂ	4385	3581	95.45	4355	3583	95.45	3951		100.8			99.2
R_Date Sambaqui Garopaba do Sul	3369	2147	95.45	3352	2143	95.45	2763		99.3			98.9
R_Date Sambaqui Garopaba do Sul	3142	2759	95.45	3141	2759	95.45	2917		99.9			99.8
R_Date Sambaqui Guanabara I	2960	2775	95.45	2960	2775	95.45	2868		99.7			99.8
R_Date Sambaqui Guanabara II	2721	2057	95.45	2717	2061	95.45	2328		101.9			99.4
R_Date Sambaqui Guaraguacu B	5310	4156	95.45	5294	4154	95.45	4697		101.3			98.8
R_Date Sambaqui Ilha do Rato	1727	1071	95.45	1806	1070	95.45	1413		96.7			99.4
R_Date Sambaqui ilha dos Espinheiros II	1409	672	95.45	1413	684	95.45	1064		102.6			99.2
R_Date Sambaqui ilha dos Espinheiros II	3057	2519	95.45	3055	2519	95.45	2817		99.9			99.5
R_Date Sambaqui ilha dos Espinheiros II	3365	2876	95.45	3364	2874	95.45	3124		100			99.7
R_Date Sambaqui ilha dos Espinheiros II	3446	2799	95.45	3445	2797	95.45	3141		99.7			99.5
R_Date Sambaqui Ilhota 2	6737	6500	95.45	6733	6500	95.45	6626		98.9			99.8
R_Date Sambaqui Ilhota 2	6775	6504	95.45	6745	6503	95.45	6652		97.5			99.8
R_Date Sambaqui Mar Casado	5431	4578	95.45	5317	4575	95.45	4966		100.3			99.4
R_Date Sambaqui Maratua	4518	3930	95.45	4516	3930	95.45	4224		99.7			99.6
R_Date Sambaqui Maratua	4818	3928	95.45	4815	3925	95.45	4315		99.8			99.3
R_Date Sambaqui Maratua	12482	5740	95.45	7022	4462	95.45	5774		30.8			97.8
R_Date Sambaqui Maratua	12927	6284	95.45	7074	4840	95.45	6082		18.9			97.7
R_Date Sambaqui Ponta das Almas	4290	3693	95.45	4288	3694	95.45	3987		100.8			99.5
R_Date Sambaqui Porto do Rio Vermelho I	5280	4854	95.45	5279	4852	95.45	4990		102.1			99.8
R_Date Sambaqui Porto do Rio Vermelho II	917	684	95.45	921	686	95.45	793		98.2			99.8
R_Date Sambaqui Porto do Rio Vermelho II	1178	933	95.45	1178	934	95.45	1034		99.2			99.9
R_Date Sambaqui Porto do Rio Vermelho II	1534	1353	95.45	1534	1351	95.45	1438		99.6			99.8
R_Date Sambaqui Porto do Rio Vermelho II	1864	1587	95.45	1869	1590	95.45	1733		98.6			99.8
R_Date Sambaqui Praia GrandeÂ	3213	2965	95.45	3212	2966	95.45	3099		99.9			99.8
R_Date Sambaqui do Rio Sao Joao	4835	4238	95.45	4835	4185	95.45	4527		99.3			99.5
R_Date Sambaqui do Rio Sao Joao	5582	5047	95.45	5581	5042	95.45	5336		98.6			99.6
R_Date Sambaqui do Rio Sao Joao	5737	5297	95.45	5720	5295	95.45	5482		101.2			99.6
R_Date Sambaqui do Rio Sao Joao	5918	5332	95.45	5899	5328	95.45	5640		99.7			99.4
Curve Marine20
Delta_R LocalMarine	-184.5	-67.5	95.45	-154.5	-40	95.45	-99		81			98.2
R_Date Sambaqui do Godo	3390	2835	95.45	3359	2800	95.45	3084		98.6			99.4
R_Date Areias Pequenas	506	227	95.45	504	245	95.45	382		101			99.6
R_Date Branco	4409	3977	95.45	4386	3948	95.45	4159		96.3			99.3
R_Date Branco	4416	3986	95.45	4393	3962	95.45	4172		96.5			99.4
R_Date Branco	4812	4408	95.45	4801	4371	95.45	4571		96.3			99.4
R_Date Branco	4915	4496	95.45	4859	4455	95.45	4681		97.4			99.3
R_Date Cachoeira Mirim	5032	4588	95.45	4983	4550	95.45	4776		97.8			99.4
R_Date Cachoeira Mirim	5255	4640	95.45	5217	4585	95.45	4885		97.4			99.2
R_Date Cambriu Grande	6174	5744	95.45	6117	5671	95.45	5891		88.4			99.3
R_Date Cambriu Grande	6270	5890	95.45	6253	5810	95.45	6017		90.7			99.6
R_Date Cubiculo I	3557	3169	95.45	3529	3135	95.45	3330		97			99.3
R_Date Cubiculo II	3168	2766	95.45	3138	2747	95.45	2931		98.1			99.5
R_Date Encantada 1 (Emideo)	4643	4118	95.45	4590	4080	95.45	4339		97.6			99.4
R_Date Encantada 3 (Juventus)	4791	4356	95.45	4766	4305	95.45	4516		97			99.5
R_Date Figueirinha 1	4559	4120	95.45	4515	4085	95.45	4302		97.4			99.3
R_Date Figueirinha 1	4725	4260	95.45	4687	4224	95.45	4451		96.9			99.4
R_Date Figueirinha 2	3816	3456	95.45	3792	3417	95.45	3589		97.2			99.5
R_Date Figueirinha 2	3896	3541	95.45	3856	3500	95.45	3682		95			99.4
R_Date Figueirinha 3	4426	4066	95.45	4400	4026	95.45	4212		95.1			99.5
R_Date Figueirinha 4	3975	3615	95.45	3949	3580	95.45	3760		97.1			99.3
R_Date Figueirinha 4	4009	3628	95.45	3974	3600	95.45	3786		97.2			99.5
R_Date Figueirinha 4	4134	3763	95.45	4085	3720	95.45	3908		96.3			99.4
R_Date Figueirinha 4	4172	3805	95.45	4135	3767	95.45	3947		96.9			99.5
R_Date Figueirinha 4	4172	3805	95.45	4135	3768	95.45	3947		96.8			99.4
R_Date Figueirinha 4	4185	3816	95.45	4145	3775	95.45	3960		96.5			99.2
R_Date Figueirinha 4	4185	3816	95.45	4145	3781	95.45	3960		97			99.2
R_Date Figueirinha 4	4197	3829	95.45	4156	3792	95.45	3973		97.1			99.4
R_Date Figueirinha 4	4391	3982	95.45	4360	3945	95.45	4146		96.6			99.5
R_Date Figueirinha 5	1147	830	95.45	1115	805	95.45	962		97.2			99.5
R_Date Galheta 1	3114	2672	95.45	3074	2615	95.45	2831		99.1			99.3
R_Date Galheta 2	4785	4306	95.45	4766	4254	95.45	4490		97			99.4
R_Date Galheta 3	4910	4430	95.45	4866	4407	95.45	4656		97.8			99.3
R_Date Guacici	4763	4089	95.45	4713	4029	95.45	4365		98.1			99.4
R_Date Guacici	5468	4853	95.45	5436	4829	95.45	5126		97.6			99.5
R_Date Guacici	5665	5096	95.45	5606	5049	95.45	5363		96.4			99.3
R_Date Ilha do Cambriu	4686	4227	95.45	4636	4176	95.45	4409		96			99.5
R_Date Ilha do Cambriu	4729	4233	95.45	4694	4193	95.45	4437		96.6			99.5
R_Date Ilhotinha	5656	5276	95.45	5613	5245	95.45	5432		97.4			99.4
R_Date Ilhotinha	5779	5349	95.45	5714	5323	95.45	5530		97.4			99.4
R_Date Jabuticabeira II	1818	1404	95.45	1811	1384	95.45	1593		95.8			99.5
R_Date Jabuticabeira II	2114	1716	95.45	2098	1709	95.45	1900		100.6			99.5
R_Date Jabuticabeira II	2112	1750	95.45	2094	1736	95.45	1913		100.2			99.3
R_Date Jabuticabeira II	2137	1735	95.45	2119	1728	95.45	1924		100.7			99.4
R_Date Jabuticabeira II	2165	1765	95.45	2137	1755	95.45	1952		100.2			99.4
R_Date Jabuticabeira II	2156	1788	95.45	2130	1775	95.45	1956		99.6			99.4
R_Date Jabuticabeira II	2310	1953	95.45	2292	1930	95.45	2103		98			99.4
R_Date Jabuticabeira II	2696	2341	95.45	2676	2314	95.45	2476		95.8			99.5
R_Date Jabuticabeira II	2864	2294	95.45	2835	2257	95.45	2539		98.1			99.6
R_Date Jabuticabeira II	2811	2395	95.45	2760	2358	95.45	2590		96.3			99.3
R_Date Jaguaruna 1	3130	2638	95.45	3090	2577	95.45	2823		98.5			99.4
R_Date Lagoa dos Bichos I	4647	4189	95.45	4601	4152	95.45	4381		96.5			99.3
R_Date Lagoa dos Bichos II	4316	3869	95.45	4273	3835	95.45	4050		98.5			99.4
R_Date Lagoa dos Bichos III	4395	3960	95.45	4355	3912	95.45	4131		96.7			99.4
R_Date Lagoa dos Bichos IV	1764	1385	95.45	1740	1356	95.45	1553		95.2			99.5
R_Date Lajeado 1	5980	5586	95.45	5925	5550	95.45	5730		93.7			99.6
R_Date Mar Virado	2470	1985	95.45	2427	1967	95.45	2199		101.4			99.3
R_Date Mar Virado	2601	2078	95.45	2529	2033	95.45	2277		100.6			99.5
R_Date Monte Castelo	3291	2806	95.45	3244	2771	95.45	3009		98.3			99.5
R_Date Monte Castelo	3417	2951	95.45	3386	2920	95.45	3161		96.9			99.4
R_Date Morrinhos	3266	2786	95.45	3228	2761	95.45	2997		98.2			99.5
R_Date Morrinhos	4834	4410	95.45	4818	4384	95.45	4596		96.6			99.2
R_Date Piacaguera	5445	4835	95.45	5426	4806	95.45	5090		97.6			99.4
R_Date Piacaguera I	5465	4874	95.45	5433	4850	95.45	5139		97.4			99.5
R_Date Sambaqui A132	4084	3356	95.45	4061	3328	95.45	3667		98.9			99.3
R_Date Sambaqui A229	5119	4247	95.45	5048	4191	95.45	4635		99.4			99.4
R_Date Sambaqui Boguacu I	3064	2682	95.45	3036	2641	95.45	2818		99.2			99.5
R_Date Sambaqui Boguacu II	4495	3830	95.45	4453	3769	95.45	4117		98.9			99.4
R_Date Sambaqui Boguacu II	4510	3905	95.45	4465	3863	95.45	4169		98.6			99.3
R_Date Sambaqui Boguacu III	3202	2568	95.45	3166	2512	95.45	2838		97.9			99.3
R_Date Sambaqui Boguacu III	3292	2759	95.45	3255	2733	95.45	2986		98.9			99.5
R_Date Sambaqui Bupeva I	1054	739	95.45	1036	729	95.45	877		100.4			99.5
R_Date Sambaqui Bupeva I	1114	790	95.45	1085	770	95.45	931		97.6			99.5
R_Date Sambaqui Bupeva II	2091	1748	95.45	2065	1730	95.45	1899		99.6			99.3
R_Date Sambaqui Bupeva VII	2635	2235	95.45	2570	2171	95.45	2368		96.4			99.2
R_Date Sambaqui Bupeva VII	2654	2264	95.45	2595	2191	95.45	2381		97.1			99.4
R_Date Sambaqui Bupeva VIII	3461	3135	95.45	3439	3104	95.45	3274		96.5			99.6
R_Date Sambaqui Bupeva VIII	3622	3279	95.45	3574	3238	95.45	3412		96.8			99.4
R_Date Sambaqui Cabecudas	4779	3589	95.45	4726	3545	95.45	4113		100.6			99
R_Date Sambaqui Caieira	2748	2187	95.45	2722	2160	95.45	2444		97.1			99.4
R_Date Sambaqui Cananeia	4801	4001	95.45	4781	3970	95.45	4349		98.2			99.2
R_Date Sambaqui Cananeia	4798	4129	95.45	4766	4083	95.45	4407		97.4			99.4
R_Date Sambaqui Canto da Lagoa I	1293	962	95.45	1275	948	95.45	1115		97.2			99.5
R_Date Sambaqui Canto da Lagoa I	1780	1395	95.45	1760	1365	95.45	1565		95.4			99.4
R_Date Sambaqui Canto da Lagoa I	3431	2967	95.45	3393	2926	95.45	3174		96.6			99.5
R_Date Sambaqui Canto da Lagoa II	3557	3169	95.45	3527	3136	95.45	3331		97.4			99.5
R_Date Sambaqui Capivari I	3896	3505	95.45	3859	3473	95.45	3669		95.8			99.4
R_Date Sambaqui Carnica I	3072	761	95.45	3134	924	95.45	2091		99.1			98.3
R_Date Sambaqui Carnica I	2400	1765	95.45	2362	1775	95.45	2086		102.9			99.5
R_Date Sambaqui Carnica I	2542	1874	95.45	2492	1875	95.45	2183		103.4			99.4
R_Date Sambaqui Carnica I	3006	2627	95.45	2974	2580	95.45	2775		96.4			99.4
R_Date Sambaqui Carnica I	3421	2663	95.45	3385	2604	95.45	2982		99.1			99.3
R_Date Sambaqui Carnica I	3531	2726	95.45	3492	2697	95.45	3085		99.6			99
R_Date Sambaqui Carnica I	3481	2757	95.45	3448	2739	95.45	3096		99.4			99.4
R_Date Sambaqui Carnica I	3473	2855	95.45	3443	2830	95.45	3145		98.5			99.3
R_Date Sambaqui Carnica I	3499	2873	95.45	3467	2847	95.45	3168		98.4			99.4
R_Date Sambaqui Carnica I	3641	2835	95.45	3583	2803	95.45	3204		99.6			99.2
R_Date Sambaqui Costeira	3993	3616	95.45	3960	3590	95.45	3773		97.2			99.5
R_Date Sambaqui Cubatao I	2378	2009	95.45	2343	1999	95.45	2189		98.1			99.5
R_Date Sambaqui Cubatao I	2558	2135	95.45	2499	2110	95.45	2303		97			99.2
R_Date Sambaqui Cubatao I	3555	3129	95.45	3508	3080	95.45	3306		98.1			99.6
R_Date Sambaqui Cubataozinho	5274	4740	95.45	5241	4692	95.45	4939		98.3			99.4
R_Date Sambaqui Curral-I (S-9)	3536	2811	95.45	3478	2770	95.45	3144		99.1			99.4
R_Date Sambaqui de Cacatu	5778	4797	95.45	5679	4721	95.45	5212		98.4			99.1
R_Date Sambaqui Estaleiro	3850	3355	95.45	3823	3329	95.45	3557		98.8			99.4
R_Date Sambaqui Figueirinha 3	4836	3809	95.45	4799	3765	95.45	4266		99.3			99.1
R_Date Sambaqui Forte Marechal LuzÂ	1922	1307	95.45	1941	1288	95.45	1608		94.8			99.4
R_Date Sambaqui Forte Marechal LuzÂ	4782	4012	95.45	4762	3955	95.45	4336		98.1			99.3
R_Date Sambaqui Fosfasa I	3536	2811	95.45	3485	2775	95.45	3143		99.3			99.2
R_Date Sambaqui Fosfasa II	4060	3412	95.45	4022	3375	95.45	3684		98.4			99.4
R_Date Sambaqui Garopaba do Sul	3951	3466	95.45	3915	3438	95.45	3669		97.8			99.5
R_Date Sambaqui Garopaba do Sul	4399	3895	95.45	4358	3855	95.45	4104		98.4			99.4
R_Date Sambaqui Guarapari	2069	1689	95.45	2054	1671	95.45	1857		100.3			99.4
R_Date Sambaqui Itapitangui	1279	730	95.45	1264	731	95.45	998		101.5			99.5
R_Date Sambaqui Itapua II	4702	3877	95.45	4655	3837	95.45	4235		99.2			99.4
R_Date Sambaqui Itapua III	5882	5261	95.45	5816	5184	95.45	5491		99.6			99.4
R_Date Sambaqui Jaragua 1	4217	3839	95.45	4184	3805	95.45	3986		97.7			99.3
R_Date Sambaqui Jataituba (S-34)	5920	5175	95.45	5840	5093	95.45	5475		99.4			99.4
R_Date Sambaqui Juruvauva I	5581	4950	95.45	5544	4887	95.45	5236		96			99.4
R_Date Sambaqui Juruvauva II	4806	4007	95.45	4786	3974	95.45	4354		98.3			99.2
R_Date Sambaqui Juruvauva III	5542	4913	95.45	5476	4858	95.45	5186		97.2			99.4
R_Date Sambaqui Lagoa do Acarai I	2128	1775	95.45	2105	1756	95.45	1930		99.7			99.3
R_Date Sambaqui Lagoa do Acarai III (S12)	4508	4130	95.45	4452	4079	95.45	4279		95.9			99.4
R_Date Sambaqui Lagoa do Acarai IV (S10)	3395	3055	95.45	3367	3020	95.45	3203		94.4			99.3
R_Date Sambaqui Lagoa do Acarai IV (S10)	3485	3155	95.45	3453	3125	95.45	3296		96.5			99.4
R_Date Sambaqui Lagoa do Acarai IV (S10)	3533	3195	95.45	3483	3160	95.45	3332		95.8			99.4
R_Date Sambaqui Lagoa do Acarai V (S11)	3576	3237	95.45	3545	3210	95.45	3378		96.1			99.5
R_Date Sambaqui Lagoa do Acarai VII (S13)	3304	2927	95.45	3250	2878	95.45	3073		96.7			99.4
R_Date Sambaqui MomunaÂ	5350	4688	95.45	5303	4643	95.45	4974		97.6			99.4
R_Date Sambaqui Momuna 1	5889	5469	95.45	5853	5426	95.45	5622		96.3			99.6
R_Date Sambaqui Momuna 2	5468	5038	95.45	5446	5004	95.45	5231		94.8			99.4
R_Date Sambaqui Momuna 2	5587	5269	95.45	5570	5235	95.45	5393		98			99.4
R_Date Sambaqui Morro Azul	4834	4410	95.45	4819	4385	95.45	4596		96.6			99.5
R_Date Sambaqui Mundo Novo (S-46)	5084	4406	95.45	5034	4384	95.45	4703		100.4			99.3
R_Date Sambaqui Nobrega	3154	1991	95.45	3080	1975	95.45	2508		100.3			99
R_Date Sambaqui Nobrega	4945	4050	95.45	4867	3983	95.45	4455		97.9			99.1
R_Date Sambaqui Palmital	6284	5237	95.45	6097	5078	95.45	5595		96.1			98.9
R_Date Sambaqui Pariquera Acu	5650	4914	95.45	5581	4875	95.45	5258		96.8			99.4
R_Date Sambaqui Pereirinha	3477	2802	95.45	3445	2785	95.45	3120		99.1			99.3
R_Date Sambaqui Pereque de Praia Grande	2846	2501	95.45	2819	2467	95.45	2660		94.8			99.5
R_Date Sambaqui Pernambuco	5498	5118	95.45	5462	5075	95.45	5290		91.3			99.3
R_Date Sambaqui Pindu (S-38)	3218	2536	95.45	3188	2492	95.45	2838		97.9			99.4
R_Date Sambaqui Ponta das Almas	2460	1250	95.45	2491	1286	95.45	1934		96.7			98.9
R_Date Sambaqui Ponta das Almas	2684	1442	95.45	2685	1537	95.45	2096		105.1			98.8
R_Date Sambaqui Ponta das Almas	5412	3400	95.45	5293	3350	95.45	4286		101.4			98.2
R_Date Sambaqui Ponta das Palmas	2297	1828	95.45	2285	1820	95.45	2039		101.2			99.2
R_Date Sambaqui Ponta do Lessa	2153	1717	95.45	2137	1717	95.45	1927		101.1			99.4
R_Date Sambaqui Porto do Rio Vermelho I	3949	3521	95.45	3902	3481	95.45	3696		96.6			99.5
R_Date Sambaqui Porto do Rio Vermelho I	4239	3801	95.45	4210	3760	95.45	3974		98			99.4
R_Date Sambaqui Porto do Rio Vermelho II	1394	996	95.45	1360	978	95.45	1182		98.5			99.5
R_Date Sambaqui Porto do Rio Vermelho II	1582	1247	95.45	1545	1205	95.45	1372		97.3			99.4
R_Date Sambaqui Porto Maurico	4974	4410	95.45	4935	4384	95.45	4665		99.2			99.5
R_Date Sambaqui Porto Maurico	5141	4484	95.45	5064	4432	95.45	4758		100.1			99.4
R_Date Sambaqui Porto Maurico	5120	4542	95.45	5055	4512	95.45	4786		98.8			99.4
R_Date Sambaqui Porto Maurico	5270	4695	95.45	5240	4638	95.45	4916		98			99.3
R_Date Sambaqui Porto Maurico	5274	4740	95.45	5245	4690	95.45	4941		98.5			99.2
R_Date Sambaqui Porto Maurico	6733	6076	95.45	6665	5988	95.45	6344		94.2			99.3
R_Date Sambaqui Praia do Ervino I	3017	2705	95.45	2983	2679	95.45	2813		99.8			99.6
R_Date Sambaqui Praia Grande I	3700	3363	95.45	3672	3341	95.45	3493		97.4			99.5
R_Date Sambaqui Praia Grande I	3713	3371	95.45	3678	3350	95.45	3504		97.8			99.4
R_Date Sambaqui Praia Grande II	5118	4715	95.45	5051	4664	95.45	4866		96.1			99.6
R_Date Sambaqui Praia Grande II/III	5207	4814	95.45	5175	4773	95.45	4934		100.8			99.5
R_Date Sambaqui Praia Grande III	4009	3628	95.45	3970	3597	95.45	3786		96.9			99.5
R_Date Sambaqui Praia Grande IV	4079	3700	95.45	4061	3675	95.45	3855		96.3			99.4
R_Date Sambaqui Praia Grande IV	4156	3777	95.45	4130	3748	95.45	3934		96.7			99.3
R_Date Sambaqui Praia Grande IX	5935	5603	95.45	5896	5585	95.45	5738		91.9			99.4
R_Date Sambaqui Praia Grande V	5056	4663	95.45	5017	4635	95.45	4829		94.4			99.3
R_Date Sambaqui Praia Grande VI	5745	5405	95.45	5696	5359	95.45	5534		96.9			99.4
R_Date Sambaqui Praia Grande VI	5949	5610	95.45	5903	5588	95.45	5748		92			99.4
R_Date Sambaqui Praia Grande VII	3339	2977	95.45	3315	2942	95.45	3124		95.9			99.4
R_Date Sambaqui Praia Grande VII	3356	3003	95.45	3330	2969	95.45	3151		95.1			99.4
R_Date Sambaqui Praia Grande VIII	3030	2714	95.45	2993	2688	95.45	2824		99.8			99.5
R_Date Sambaqui Praia Grande XI (S2)	6476	6155	95.45	6442	6100	95.45	6273		93			99.4
R_Date Sambaqui RibeirÃ£o do Cubatao	4275	3757	95.45	4226	3716	95.45	3975		98.7			99.4
R_Date Sambaqui RibeirÃ£o do Cubatao	5565	5059	95.45	5536	5015	95.45	5291		94.1			99.4
R_Date Sambaqui Rio Bacuruiuma I	869	559	95.45	854	548	95.45	693		99.4			99.5
R_Date Sambaqui Rio Branco (S-48)	6675	5981	95.45	6628	5903	95.45	6271		91.8			99.3
R_Date Sambaqui Rio Comprido	5060	4392	95.45	5020	4365	95.45	4686		100.3			99.4
R_Date Sambaqui Rio das Minas	1647	1127	95.45	1612	1089	95.45	1347		97.2			99.5
R_Date Sambaqui Rio das Pedras I	5402	4823	95.45	5368	4781	95.45	5057		97.5			99.3
R_Date Sambaqui Rio das Pedras III	5314	4514	95.45	5285	4463	95.45	4872		98.4			99.2
R_Date Sambaqui Rio das Pedras III	5300	4650	95.45	5268	4604	95.45	4926		97.9			99.3
R_Date Sambaqui Rio Oereque	2925	1990	95.45	2863	1977	95.45	2422		100			99.1
R_Date Sambaqui Rio Pinheiros II	4216	3424	95.45	4166	3379	95.45	3766		98.9			99.2
R_Date Sambaqui Rio Pinheiros II	5128	4400	95.45	5057	4357	95.45	4709		100.7			99.4
R_Date Sambaqui Rio Preto	5170	4510	95.45	5101	4448	95.45	4778		99.6			99.4
R_Date Sambaqui Sai-Guacu	5834	4810	95.45	5720	4725	95.45	5232		98.7			99.2
R_Date Sambaqui Sambaquinho	1285	737	95.45	1269	739	95.45	1007		101.6			99.4
R_Date Sambaqui Sao BermadoÂ	1736	1020	95.45	1723	984	95.45	1342		97			99.2
R_Date Sambaqui Tapera I	4242	3647	95.45	4211	3617	95.45	3911		98.4			99.3
R_Date Sambaqui Ubatuba	4142	3516	95.45	4096	3476	95.45	3790		98.5			99.3
R_Date Sambaqui Vamiranga	728	395	95.45	723	401	95.45	566		100.7			99.6
R_Date Sambaqui Vapumauva I	5251	4551	95.45	5210	4506	95.45	4838		98.7			99.3
R_Date Sambaqui Vapumauva II	5244	4560	95.45	5203	4516	95.45	4838		98.6			99.3
R_Date Sambaqui Vapumauva II	5578	5163	95.45	5557	5115	95.45	5344		95			99.5
R_Date Sambaqui Vargem do Bom Jesus I	5347	4953	95.45	5312	4927	95.45	5132		95.2			99.5
R_Date Sambaqui Vargem do Bom Jesus I	5471	5088	95.45	5445	5053	95.45	5263		92.4			99.5
R_Date Sambqaui Casa de Pedra	5935	5603	95.45	5897	5582	95.45	5737		91.9			99.5
R_Date Sambqaui Rua Guaira	5710	5292	95.45	5663	5259	95.45	5461		98			99.2
R_Date Santa Marta 1	3210	2774	95.45	3171	2750	95.45	2958		98.5			99.4
R_Date Santa Marta 10	5722	5338	95.45	5675	5311	95.45	5503		97.3			99.4
R_Date Santa Marta 3	4271	3834	95.45	4238	3805	95.45	4012		98.5			99.4
R_Date Santa Marta 4	2355	1971	95.45	2333	1951	95.45	2154		97.9			99.5
R_Date Santa Marta 4	2505	2072	95.45	2462	2051	95.45	2251		101			99.4
R_Date Santa Marta 5	1829	1438	95.45	1813	1410	95.45	1617		96.5			99.4
R_Date Santa Marta 5	4373	3926	95.45	4327	3885	95.45	4105		97.5			99.3
R_Date Santa Marta 6	3567	3178	95.45	3538	3148	95.45	3343		97			99.5
R_Date Sambaqui Ararapira I	4060	3412	95.45	4043	3371	95.45	3686		98.2			99.3
R_Date Sambaqui Ararapira II	4536	3906	95.45	4501	3884	95.45	4188		98.1			99.4
R_Date Sambaqui ArarauÂ	5238	4432	95.45	5198	4394	95.45	4770		100.5			99.1
R_Date CubatÃ£o III	3685	3220	95.45	3640	3180	95.45	3414		97.9			99.4
R_Date CubatÃ£o III	3824	3363	95.45	3804	3335	95.45	3544		98.8			99.4
R_Date CubatÃ£o III	3702	3345	95.45	3675	3318	95.45	3482		97.8			99.4
R_Date CubatÃ£o III	4142	3675	95.45	4108	3629	95.45	3871		97.2			99.3
R_Date CubatÃ£o IV	2710	2241	95.45	2677	2187	95.45	2422		96.6			99.5
R_Date CubatÃ£o IV	2860	2391	95.45	2815	2356	95.45	2610		97.1			99.4
Mix_Curves Mixed	26	63	95.45	29.1	64.7	95.45	46.8		101.2			99.6
R_Date Sambaqui Morro Ouro	4226	3890	95.45	4218	3846	95.45	4019		97.5			99.7
R_Date Sambaqui Morro Ouro	4418	4097	95.45	4409	4089	95.45	4244		94.9			99.6
R_Date Sambaqui Morro Ouro	4515	4159	95.45	4510	4147	95.45	4320		97.1			99.6
R_Date Sambaqui Morro Ouro	4780	4355	95.45	4616	4303	95.45	4471		98.7			99.6
R_Date Sambaqui Morro Ouro	4827	4447	95.45	4814	4438	95.45	4615		95.5			99.6
R_Date Sambaqui Morro Ouro	4955	4615	95.45	4951	4579	95.45	4768		98.8			99.5
R_Date Sambaqui Morro Ouro	4383	3931	95.45	4346	3904	95.45	4112		98.6			99.5
Mix_Curves Mixed	34	70	95.45	45.8	70.7	95.45	57.9		100.1			99.6
R_Date Sambaqui Brocuanha I	5307	3002	95.45	5201	2934	95.45	4014		101.4			98.2
R_Date Sambaqui Brocuanha III	4348	2614	95.45	4229	2501	95.45	3338		99.9			98.5
R_Date Sambaqui Lagoa do Saguacu	5255	4862	95.45	5131	4835	95.45	4953		105.3			99.6
R_Date Sambaqui Ponta do Lessa	797	565	95.45	762	562	95.45	671		94.5			99.6
R_Date Armacao do Sul	1261	992	95.45	1182	958	95.45	1083		92.4			99.6
R_Date Armacao do Sul	1344	1115	95.45	1299	1096	95.45	1214		93			99.8
R_Date Armacao do Sul	1369	1172	95.45	1315	1119	95.45	1238		93			99.6
R_Date Armacao do Sul	1471	1260	95.45	1399	1185	95.45	1310		93.9			99.5
R_Date Armacao do Sul	2080	1805	95.45	2004	1755	95.45	1897		94.7			99.6
R_Date Armacao do Sul	2083	1820	95.45	2014	1758	95.45	1909		95.7			99.6
R_Date Armacao do Sul	2083	1820	95.45	2014	1756	95.45	1908		96			99.4
R_Date Armacao do Sul	2143	1902	95.45	2114	1885	95.45	2001		91.9			99.5
R_Date Armacao do Sul	2293	1919	95.45	2135	1912	95.45	2026		94.4			99.5
R_Date Armacao do Sul	2301	1993	95.45	2289	1929	95.45	2069		103			99.6
R_Date Armacao do Sul	2307	2018	95.45	2295	1994	95.45	2104		97.4			99.5
R_Date Armacao do Sul	2325	2050	95.45	2297	2015	95.45	2130		89.7			99.5
R_Date Armacao do Sul	2325	2050	95.45	2297	2015	95.45	2130		89.6			99.5
R_Date Armacao do Sul	2337	2099	95.45	2313	2051	95.45	2181		89.9			99.7
R_Date Armacao do Sul	2344	2119	95.45	2329	2086	95.45	2207		93.7			99.6
R_Date Armacao do Sul	2405	2140	95.45	2346	2140	95.45	2240		97.7			99.6
R_Date Armacao do Sul	2495	2159	95.45	2427	2151	95.45	2314		89.5			99.6
R_Date Armacao do Sul	2685	2341	95.45	2613	2302	95.45	2409		107.9			99.6
R_Date Armacao do Sul	2689	2352	95.45	2664	2329	95.45	2432		104.1			99.8
R_Date Armacao do Sul	2702	2370	95.45	2676	2348	95.45	2477		91.8			99.7
R_Date Armacao do Sul	2714	2374	95.45	2680	2354	95.45	2495		89.6			99.6
R_Date Armacao do Sul	2728	2410	95.45	2693	2368	95.45	2533		89.5			99.5
R_Date Armacao do Sul	2735	2428	95.45	2702	2373	95.45	2551		90.4			99.7
R_Date Armacao do Sul	2746	2461	95.45	2723	2413	95.45	2578		92.3			99.7
R_Date Armacao do Sul	2755	2495	95.45	2741	2468	95.45	2617		91.2			99.7
R_Date Armacao do Sul	2760	2497	95.45	2748	2485	95.45	2628		89.2			99.6
R_Date Armacao do Sul	2780	2508	95.45	2753	2501	95.45	2657		85.1			99.6
R_Date Armacao do Sul	2836	2514	95.45	2758	2507	95.45	2676		84.5			99.5
R_Date Armacao do Sul	2863	2615	95.45	2839	2537	95.45	2724		91.2			99.5
R_Date Armacao do Sul	2927	2727	95.45	2870	2705	95.45	2778		96.6			99.7
R_Date Sambaqui Buracao	1174	723	95.45	1111	687	95.45	899		102.6			99.6
R_Date Sambaqui Canto da Lagoa I	1567	1319	95.45	1528	1307	95.45	1411		93.9			99.7
R_Date Sambaqui Cubatao I	2348	2101	95.45	2334	2069	95.45	2206		94.5			99.7
R_Date Sambaqui Cubatao I	2400	2108	95.45	2345	2107	95.45	2228		98.5			99.8
R_Date Sambaqui Cubatao I	2400	2108	95.45	2345	2106	95.45	2228		98.6			99.6
R_Date Sambaqui Cubatao I	2356	2136	95.45	2340	2124	95.45	2228		97.1			99.7
R_Date Sambaqui Cubatao I	2435	2145	95.45	2355	2142	95.45	2255		96.8			99.4
R_Date Sambaqui Cubatao I	2486	2150	95.45	2413	2137	95.45	2275		98.3			99.5
R_Date Sambaqui Cubatao I	2500	2146	95.45	2435	2141	95.45	2296		94.5			99.5
R_Date Sambaqui Cubatao I	2500	2146	95.45	2431	2142	95.45	2296		94.6			99.6
R_Date Sambaqui Cubatao I	2686	2347	95.45	2614	2316	95.45	2420		107.1			99.6
R_Date Sambaqui Cubatao I	2691	2350	95.45	2671	2325	95.45	2438		102.1			99.7
R_Date Sambaqui Cubatao I	2714	2370	95.45	2686	2352	95.45	2498		92.3			99.6
R_Date Sambaqui Maratua	3483	3218	95.45	3448	3190	95.45	3328		91.2			99.6
R_Date Sambaqui Porto do Rio Vermelho I	4506	4068	95.45	4412	3999	95.45	4217		94.4			99.5
R_Date Sambaqui Porto do Rio Vermelho II	1932	1577	95.45	1913	1563	95.45	1739		97.6			99.6
R_Date Sambaqui Praia Grande VI	5301	4953	95.45	5252	4880	95.45	5049		86.8			99.6
R_Date Sambaqui Rio Bacuruiuma I	1180	898	95.45	1157	844	95.45	993		100			99.6
Mix_Curves Mixed	33.9	70.5	95.45	32.7	68.9	95.45	51		99			99.7
R_Date Sambaqui Rio Comprido I	4826	4442	95.45	4821	4429	95.45	4623		97.9			99.6
R_Date Sambaqui Rio Comprido I	5715	5465	95.45	5705	5455	95.45	5575		101.9			99.5
R_Date Sambaqui Rio Comprido II	930	717	95.45	927	694	95.45	820		97.8			99.7
R_Date Sambaqui Rio Comprido II	3687	3413	95.45	3681	3399	95.45	3526		99.2			99.5
R_Date Sambaqui Rio Comprido II	4136	3820	95.45	4089	3773	95.45	3934		98.9			99.5
Mix_Curves Mixed	38	72	95.45	39.7	72.9	95.45	56.3		101.1			99.8
R_Date Sambaqui Forte Marechal LuzÂ	1342	1089	95.45	1310	1075	95.45	1216		96.2			99.6
Mix_Curves Mixed	44.7	74.9	95.45	44.7	74.8	95.45	59.7		100.2			99.9
R_Date Sambaqui Enseada I	4226	3893	95.45	4221	3861	95.45	4028		99.2			99.6
Mix_Curves Mixed	49.2	76.2	95.45	51	77	95.45	64		101.6			99.9
R_Date Sambaqui Casa de Pedra	4866	4592	95.45	4855	4581	95.45	4739		96.7			99.8

## Sheet: non-ceramic model output BB
Name	Unmodelled (BP)				Modelled (BP)				Indices_x000D_ Amodel 119.7_x000D_ Aoverall 92.6
	from	to	%	median	from	to	%	median	Acomb	A	L	P	C
KDE_Model non-ceramic BB								3200					100
N non-ceramic BB_Kernel	-2	2	95.45	-8.26223e-14	-2	2	95.45	-4.53188e-14		100			99.7
U non-ceramic BB_Scale	9.97466e-18	1	95.45	0.5	0.274	0.834	95.45	0.487		100			99.7
Curve Marine20
Delta_R LocalMarine	-184.5	-67.5	95.45	-126	-170.5	-50	95.45	-110.5		92.6			98.8
R_Date Areias Pequenas	550	200	95.45	350	550	250	95.45	400		100.3			99.5
R_Date Bupeva I	1100	700	95.45	900	1050	700	95.45	900		101.2			99.4
R_Date Rio Comprido	5100	4350	95.45	4700	5050	4350	95.45	4700		99.5			98.9
R_Date Bupeva I	1150	750	95.45	950	1100	750	95.45	950		99.3			99.3
R_Date Bupeva II	2100	1700	95.45	1900	2100	1750	95.45	1900		100			99.3
R_Date Bupeva VII	2650	2200	95.45	2400	2650	2200	95.45	2400		99.7			99.3
R_Date Bupeva VII	2700	2250	95.45	2400	2650	2200	95.45	2400		100.2			99.4
R_Date Bupeva VIII	3500	3100	95.45	3300	3450	3100	95.45	3300		99.2			99.4
R_Date Bupeva VIII	3650	3250	95.45	3450	3600	3200	95.45	3400		98.5			99.3
R_Date Casa de Pedra	5950	5600	95.45	5800	5950	5550	95.45	5750		97.1			99.3
R_Date CubatÃ£o I	2400	2000	95.45	2200	2400	2000	95.45	2200		101.1			99.3
R_Date CubatÃ£o I	2600	2100	95.45	2350	2550	2100	95.45	2300		100.3			99.4
R_Date CubatÃ£o I	3600	3100	95.45	3350	3550	3100	95.45	3300		99.8			99.4
R_Date CubatÃ£o III	3700	3200	95.45	3450	3650	3150	95.45	3400		99.1			99.1
R_Date CubatÃ£o III	3850	3350	95.45	3600	3850	3300	95.45	3550		98.6			99.2
R_Date CubatÃ£o III	3750	3300	95.45	3500	3700	3300	95.45	3500		98.8			99.2
R_Date CubatÃ£o III	4150	3650	95.45	3900	4150	3600	95.45	3900		97.8			99.1
R_Date CubatÃ£o IV	2750	2200	95.45	2450	2700	2200	95.45	2450		99.6			99.4
R_Date CubatÃ£o IV	2900	2350	95.45	2650	2850	2350	95.45	2600		97			99.3
R_Date CubatÃ£ozinho	5300	4700	95.45	5000	5300	4650	95.45	4950		98.5			98.7
R_Date Forte Marechal Luz	4800	4000	95.45	4400	4750	3950	95.45	4350		99.5			98.7
R_Date Lagoa do Acarai I	2150	1750	95.45	1950	2150	1750	95.45	1950		99.9			99.3
R_Date Lagoa do Acarai III (S12)	4550	4100	95.45	4300	4500	4100	95.45	4300		98.5			99.2
R_Date Lagoa do Acarai IV (S10)	3400	3050	95.45	3250	3400	3000	95.45	3200		98.5			99.1
R_Date Lagoa do Acarai IV (S10)	3500	3100	95.45	3300	3450	3100	95.45	3300		99.4			99.3
R_Date Lagoa do Acarai IV (S10)	3550	3150	95.45	3350	3500	3150	95.45	3350		98.5			99.4
R_Date Lagoa do Acarai V (S11)	3600	3200	95.45	3400	3600	3200	95.45	3400		98.5			99.2
R_Date Lagoa do Acarai VII (S13)	3350	2900	95.45	3100	3300	2900	95.45	3100		99.9			99.3
R_Date PerequÃª da Praia Grande	2850	2500	95.45	2700	2850	2450	95.45	2650		96.4			99.1
R_Date Ponta das Palmas	2300	1800	95.45	2050	2300	1800	95.45	2050		101.1			98.8
R_Date Praia do Ervino I	3050	2700	95.45	2850	3050	2650	95.45	2850		99.9			99.3
R_Date Praia Grande I	3700	3350	95.45	3550	3700	3300	95.45	3500		98.6			99.1
R_Date Praia Grande I	3750	3350	95.45	3550	3700	3350	95.45	3500		98.5			99.2
R_Date Praia Grande II	4400	3300	95.45	3800	4350	3200	95.45	3750		96.8			98.1
R_Date Praia Grande II	5150	4700	95.45	4900	5100	4650	95.45	4900		98.1			99.1
R_Date Praia Grande III	4050	3600	95.45	3800	4000	3600	95.45	3800		97.8			99.2
R_Date Praia Grande IV	4100	3700	95.45	3900	4100	3650	95.45	3850		97.6			99
R_Date Praia Grande IV	4200	3750	95.45	3950	4150	3750	95.45	3950		98.3			99.3
R_Date Praia Grande IX	5950	5600	95.45	5800	5950	5550	95.45	5750		97.2			99.2
R_Date Praia Grande V	5100	4650	95.45	4850	5050	4600	95.45	4850		96.6			99.2
R_Date Praia Grande VI	5750	5400	95.45	5550	5750	5350	95.45	5550		100			99.5
R_Date Praia Grande VI	5950	5600	95.45	5800	5950	5550	95.45	5750		97.3			99.2
R_Date Praia Grande VII	3350	2950	95.45	3150	3350	2950	95.45	3150		99.7			99.3
R_Date Praia Grande VII	3400	3000	95.45	3200	3350	2950	95.45	3150		99.1			99.5
R_Date Praia Grande VIII	3050	2700	95.45	2850	3050	2700	95.45	2850		99.9			99.1
R_Date Praia Grande XI (S2)	6500	6150	95.45	6300	6450	6050	95.45	6250		85.3			99.3
R_Date RibeirÃ£o do CubatÃ£o	4300	3750	95.45	4000	4250	3700	95.45	4000		99.3			99
R_Date RibeirÃ£o do CubatÃ£o	5600	5050	95.45	5350	5600	5000	95.45	5300		96.6			98.8
R_Date Rio Bucuriuma	900	550	95.45	700	900	550	95.45	700		99.9			99.2
R_Date Rua Guaira	5750	5250	95.45	5500	5700	5250	95.45	5500		100.2			99.1
Curve SHCal20
R_Date Itacoara	1550	1350	95.45	1400	1550	1350	95.45	1400		102.1			99.8
R_Date Costeira	4450	4050	95.45	4200	4450	4050	95.45	4200		100.4			99.6
R_Date CubatÃ£o I	2350	2100	95.45	2250	2350	2100	95.45	2250		100.6			99.7
R_Date CubatÃ£o I	3200	2750	95.45	3000	3250	2750	95.45	3000		99			99.6
R_Date CubatÃ£o I	3350	2850	95.45	3100	3350	2850	95.45	3100		100.4			99.3
R_Date CubatÃ£o I	3250	2950	95.45	3100	3250	2950	95.45	3100		100.4			99.5
R_Date CubatÃ£o I	3400	2950	95.45	3200	3400	3000	95.45	3200		100.5			99.6
R_Date CubatÃ£o I	3450	3050	95.45	3250	3450	3050	95.45	3250		100.8			99.4
R_Date Enseada I	4450	4150	95.45	4300	4450	4150	95.45	4300		99.4			99.6
R_Date Espinheiros I	3150	1350	95.45	2200	3350	1550	95.45	2350		103.7			97.1
R_Date Espinheiros I	3550	2350	95.45	3000	3500	2350	95.45	3000		100			98.1
R_Date Espinheiros I	3600	2350	95.45	3050	3600	2350	95.45	3050		101.3			97.8
R_Date Espinheiros II	1200	900	95.45	1000	1200	900	95.45	1000		100.6			99.7
R_Date Espinheiros II	1300	950	95.45	1150	1300	950	95.45	1150		99.9			99.6
R_Date Espinheiros II	3350	2850	95.45	3100	3350	2850	95.45	3100		100.5			99.5
R_Date Forte Marechal Luz	4850	3350	95.45	3950	4800	3200	95.45	3950		98.5			97.7
R_Date Forte Marechal Luz	1450	550	95.45	1000	1400	600	95.45	1000		105.4			98.2
R_Date Forte Marechal Luz	1850	800	95.45	1300	1900	750	95.45	1250		97.3			98
R_Date Forte Marechal Luz	2750	1400	95.45	2000	2750	1550	95.45	2150		98.1			97.7
R_Date Forte Marechal Luz	1300	300	95.45	750	1300	500	95.45	850		101.1			98.8
R_Date Guanabara I	3000	2750	95.45	2850	3000	2750	95.45	2850		99.4			99.5
R_Date Guanabara II	2750	2050	95.45	2350	2750	2050	95.45	2350		102.3			99.1
R_Date Ilha dos Espinheiros II	1450	650	95.45	1050	1400	650	95.45	1050		104.4			98.7
R_Date Ilha dos Espinheiros II	3100	2500	95.45	2800	3100	2500	95.45	2800		97.7			99
R_Date Ilha dos Espinheiros II	3400	2850	95.45	3150	3400	2850	95.45	3150		101			99.3
R_Date Ilha dos Espinheiros II	3450	2750	95.45	3150	3450	2850	95.45	3150		101.8			99
R_Date Lagoa do SaguacÃº	5500	5050	95.45	5300	5500	5050	95.45	5300		97.9			99.4
R_Date Pernambuco	5900	5600	95.45	5700	5900	5600	95.45	5700		101.5			99.7
R_Date Rio Pinheiros II	4800	3750	95.45	4200	4800	3700	95.45	4200		100.7			98.9
R_Date Rio Pinheiros II	5600	4850	95.45	5200	5600	4850	95.45	5200		97.7			99.1
Mix_Curves Mixed	49.2	76.2	95.45	62.7	51.2	77.1	95.45	64.1		101			99.8
R_Date Casa de Pedra	4900	4550	95.45	4750	4900	4550	95.45	4750		97.7			99.4
Mix_Curves Mixed	34	70	95.45	52	39.1	71.1	95.45	55.5		102.6			99.4
R_Date CubatÃ£o I	2350	2100	95.45	2250	2350	2050	95.45	2200		98.5			99.5
R_Date CubatÃ£o I	2400	2100	95.45	2250	2400	2100	95.45	2250		99.4			99.6
R_Date CubatÃ£o I	2400	2100	95.45	2250	2400	2100	95.45	2250		100.3			99
R_Date CubatÃ£o I	2400	2100	95.45	2250	2400	2100	95.45	2250		100.5			99.1
R_Date CubatÃ£o I	2450	2100	95.45	2300	2450	2100	95.45	2300		101.9			99.3
R_Date CubatÃ£o I	2500	2150	95.45	2350	2500	2100	95.45	2300		102.2			99.3
R_Date CubatÃ£o I	2500	2150	95.45	2350	2500	2150	95.45	2300		100.9			99
R_Date CubatÃ£o I	2500	2100	95.45	2350	2500	2100	95.45	2300		101			99.1
R_Date CubatÃ£o I	2700	2300	95.45	2500	2700	2300	95.45	2450		105.3			99.3
R_Date CubatÃ£o I	2700	2350	95.45	2500	2700	2300	95.45	2450		102			99.4
R_Date CubatÃ£o I	2750	2350	95.45	2550	2700	2350	95.45	2500		95.6			99.5
R_Date Praia Grande VI	5350	4950	95.45	5100	5300	4850	95.45	5100		92.6			99.3
R_Date Rio Bucuriuma	1200	850	95.45	1000	1200	850	95.45	1000		101			99.2
Mix_Curves Mixed	26	63	95.45	44.5	29.1	65	95.45	47.3		99.8			99.2
R_Date Sambaqui Morro Ouro	4250	3850	95.45	4050	4250	3800	95.45	4000		98.2			99.2
R_Date Sambaqui Morro Ouro	4400	3900	95.45	4150	4350	3900	95.45	4100		99			99.2
R_Date Sambaqui Morro Ouro	4450	4050	95.45	4250	4450	4050	95.45	4250		96.3			99.4
R_Date Sambaqui Morro Ouro	4550	4150	95.45	4350	4550	4150	95.45	4300		98			99.3
R_Date Sambaqui Morro Ouro	4800	4350	95.45	4500	4650	4300	95.45	4450		99.9			99.4
R_Date Sambaqui Morro Ouro	4850	4400	95.45	4650	4850	4400	95.45	4600		96			99.3
R_Date Sambaqui Morro Ouro	5000	4600	95.45	4800	5000	4550	95.45	4750		98.8			99.3
Mix_Curves Mixed	38	72	95.45	55	40	73.1	95.45	56.6		100.4			99.7
R_Date Forte Marechal Luz	1350	1050	95.45	1250	1350	1050	95.45	1200		96.1			99.3
Mix_Curves Mixed	33.9	70.5	95.45	52.2	32.7	68.9	95.45	51		98.5			99.4
R_Date Rio Comprido	950	700	95.45	800	950	700	95.45	850		98.8			99.3
R_Date Rio Comprido	3700	3400	95.45	3550	3700	3400	95.45	3550		99.3			99.4
R_Date Rio Comprido	4150	3800	95.45	3950	4100	3750	95.45	3950		99			99.3
R_Date Rio Comprido	4850	4400	95.45	4650	4850	4400	95.45	4650		98.4			99.3
R_Date Rio Comprido	5750	5450	95.45	5600	5750	5450	95.45	5600		101.9			99.3

## Sheet: ceramic model output all
Name	Unmodelled (BP)				Modelled (BP)				Indices_x000D_ Amodel 114.8_x000D_ Aoverall 90.8
	from	to	%	median	from	to	%	median	Acomb	A	L	P	C
KDE_Model Ceramic								700					100
N Ceramic_Kernel	-2	2	95.45	-8.26223e-14	-2.02	1.99	95.45	-4.97597e-14		100.2			99.1
U Ceramic_Scale	9.97466e-18	1	95.45	0.5	0.224	1	95.45	0.614		100			98.7
Curve SHCal20
R_Date Base AÃ©rea_Caiacanga-Mirim	900	550	95.45	700	800	550	95.45	650		97.1			99.1
R_Date CostÃ£o do Ilhote	950	700	95.45	850	950	700	95.45	850		98.4			99.5
R_Date Rio do Meio	650	500	95.45	550	650	500	95.45	550		96.4			99.5
R_Date Rio do Meio	650	500	95.45	600	650	500	95.45	600		99.3			99.7
R_Date Sambaqui Caieira	800	500	95.45	650	750	500	95.45	600		107			99.4
R_Date Sambaqui Forte Marechal LuzÂ	750	300	95.45	600	750	450	95.45	600		107.7			99.2
R_Date Sambaqui Forte Marechal LuzÂ	750	450	95.45	600	750	450	95.45	600		107.5			98.9
R_Date Sambaqui Forte Marechal LuzÂ	1000	550	95.45	750	1000	550	95.45	750		92.7			98.4
R_Date Sambaqui Ponta das Palmas	700	450	95.45	550	700	500	95.45	600		103			99.4
R_Date Tapera	1300	550	95.45	900	1100	550	95.45	850		103.4			98
R_Date Tapera	1350	650	95.45	1000	1150	550	95.45	950		103			97.9
Curve Marine20
Delta_R LocalMarine	-184.5	-67.5	95.45	-126	-189.5	-75	95.45	-132		100.2			99.1
R_Date Arroio da Cruz I	800	450	95.45	600	750	450	95.45	600		109.1			98.8
R_Date Arroio da Cruz I	850	500	95.45	700	850	500	95.45	650		102.9			98.6
R_Date Rio do Meio	550	150	95.45	350	650	300	95.45	450		68.7			99.2
R_Date Galheta IV	750	450	95.45	600	750	500	95.45	600		106.8			98.4
R_Date Rio do Meio	600	250	95.45	450	650	350	95.45	500		89.3			98.8
Mix_Curves Mixed	34	70	95.45	52	40.9	75.3	95.45	58.5		89.2			97.5
R_Date Sambaqui Rio Pinheiros II	700	500	95.45	600	700	500	95.45	600		98.2			99.1
R_Date Galheta IV	750	500	95.45	650	750	500	95.45	650		99.1			98.8
R_Date Galheta IV	800	550	95.45	700	750	500	95.45	650		92.6			98.5
R_Date Galheta IV	1200	900	95.45	1050	1150	850	95.45	1000		99			99.1
R_Date Itacoara	1100	800	95.45	950	1050	750	95.45	900		98.5			98.5
R_Date Praia das Laranjeiras II	800	550	95.45	650	750	550	95.45	650		93.2			98.5
R_Date Praia das Laranjeiras II	1200	900	95.45	1000	1150	850	95.45	1000		98.4			99
R_Date Tapera	950	700	95.45	850	950	650	95.45	800		91.9			98.9
R_Date Tapera	1050	750	95.45	900	1000	700	95.45	900		99.9			99
R_Date Tapera	1200	900	95.45	1000	1100	800	95.45	1000		96.9			98.6
Mix_Curves Mixed	22	96	95.45	58.6	38	99	95.45	67.2		102.7			99.2
R_Date Sambaqui Enseada I	1300	850	95.45	1050	1150	800	95.45	1000		103.7			98.8

## Sheet: ceramic model output BB
Name	Unmodelled (BP)				Modelled (BP)				Indices_x000D_ Amodel 110.4_x000D_ Aoverall 106.2
	from	to	%	median	from	to	%	median	Acomb	A	L	P	C
KDE_Model Ceramic								750					99.9
N Ceramic_Kernel	-2	2	95.45	-8.26223e-14	-1.99	2.02	95.45	0.05		100			97.4
U Ceramic_Scale	9.97466e-18	1	95.45	0.5	0.296	1	95.45	0.749		100			98.3
Curve SHCal20
R_Date Forte Marechal Luz	1000	...	95.45	550	1000	350	95.45	650		112.7			96.8
R_Date Forte Marechal Luz	1050	0	95.45	600	1000	300	95.45	650		113.3			97.2
R_Date Forte Marechal Luz	1300	450	95.45	800	1100	500	95.45	750		110			97.1
R_Date Ponta das Palmas	700	450	95.45	550	700	450	95.45	600		97.6			99
R_Date Rio Pinheiros II	800	650	95.45	700	800	650	95.45	700		99.7			99.3
Curve Marine20
Delta_R LocalMarine	-184.5	-67.5	95.45	-126	-181	-63	95.45	-122		98.2			99.3
Mix_Curves Mixed	44.7	74.9	95.45	59.8	46.1	76.5	95.45	61.2		99.3			98.6
R_Date Enseada I	1200	900	95.45	1050	1200	900	95.45	1000		98.3			98.8
Mix_Curves Mixed	34	70	95.45	52	33.2	71.2	95.45	52.7		95.5			98.3
R_Date Itacoara	1100	800	95.45	950	1100	750	95.45	950		98.1			98.1

## Sheet: references
References
Afonso, Marisa C, and Paulo DeBlasis. 1994. 'Aspectos Da Formação De Um Grande Sambaqui: Alguns Indicadores Em Espinheiros II, Joinville'. Revista do Museu de Arqueologia e Etnologia 4: 21‑30.
Almeida, Gracile Tules, 2017. O patrimônio arqueológico guarani no litoral norte de santa catarina: um estudo a partir de acervos cerâmicos e questões de etnicidade. Master Thesis, Santa Catarina: Universidade da Região de Joinville.
Assuncao, Danilo 2010. 'Sambaquis da paleolaguna de Santa Marta: em busca do contexto regional no litoral sul de Santa Catarina'. Master Thesis. Universidade de Sao Paulo.	Assuncao, Danilo 2010. 'Sambaquis da paleolaguna de Santa Marta: em busca do contexto regional no litoral sul de Santa Catarina'. Master Thesis. Universidade de Sao Paulo.	Assuncao, Danilo 2010. 'Sambaquis da paleolaguna de Santa Marta: em busca do contexto regional no litoral sul de Santa Catarina'. Master Thesis. Universidade de Sao Paulo.	Assuncao, Danilo 2010. 'Sambaquis da paleolaguna de Santa Marta: em busca do contexto regional no litoral sul de Santa Catarina'. Master Thesis. Universidade de Sao Paulo.	Assuncao, Danilo 2010. 'Sambaquis da paleolaguna de Santa Marta: em busca do contexto regional no litoral sul de Santa Catarina'. Master Thesis. Universidade de Sao Paulo.	Assuncao, Danilo 2010. 'Sambaquis da paleolaguna de Santa Marta: em busca do contexto regional no litoral sul de Santa Catarina'. Master Thesis. Universidade de Sao Paulo.	Assuncao, Danilo 2010. 'Sambaquis da paleolaguna de Santa Marta: em busca do contexto regional no litoral sul de Santa Catarina'. Master Thesis. Universidade de Sao Paulo.	Assuncao, Danilo 2010. 'Sambaquis da paleolaguna de Santa Marta: em busca do contexto regional no litoral sul de Santa Catarina'. Master Thesis. Universidade de Sao Paulo.	Assuncao, Danilo 2010. 'Sambaquis da paleolaguna de Santa Marta: em busca do contexto regional no litoral sul de Santa Catarina'. Master Thesis. Universidade de Sao Paulo.	Assuncao, Danilo 2010. 'Sambaquis da paleolaguna de Santa Marta: em busca do contexto regional no litoral sul de Santa Catarina'. Master Thesis. Universidade de Sao Paulo.	Assuncao, Danilo 2010. 'Sambaquis da paleolaguna de Santa Marta: em busca do contexto regional no litoral sul de Santa Catarina'. Master Thesis. Universidade de Sao Paulo.	Assuncao, Danilo 2010. 'Sambaquis da paleolaguna de Santa Marta: em busca do contexto regional no litoral sul de Santa Catarina'. Master Thesis. Universidade de Sao Paulo.	Assuncao, Danilo 2010. 'Sambaquis da paleolaguna de Santa Marta: em busca do contexto regional no litoral sul de Santa Catarina'. Master Thesis. Universidade de Sao Paulo.	Assuncao, Danilo 2010. 'Sambaquis da paleolaguna de Santa Marta: em busca do contexto regional no litoral sul de Santa Catarina'. Master Thesis. Universidade de Sao Paulo.	Assuncao, Danilo 2010. 'Sambaquis da paleolaguna de Santa Marta: em busca do contexto regional no litoral sul de Santa Catarina'. Master Thesis. Universidade de Sao Paulo.	Assuncao, Danilo 2010. 'Sambaquis da paleolaguna de Santa Marta: em busca do contexto regional no litoral sul de Santa Catarina'. Master Thesis. Universidade de Sao Paulo.	Assuncao, Danilo 2010. 'Sambaquis da paleolaguna de Santa Marta: em busca do contexto regional no litoral sul de Santa Catarina'. Master Thesis. Universidade de Sao Paulo.	Assuncao, Danilo 2010. 'Sambaquis da paleolaguna de Santa Marta: em busca do contexto regional no litoral sul de Santa Catarina'. Master Thesis. Universidade de Sao Paulo.	Assuncao, Danilo 2010. 'Sambaquis da paleolaguna de Santa Marta: em busca do contexto regional no litoral sul de Santa Catarina'. Master Thesis. Universidade de Sao Paulo.	Assuncao, Danilo 2010. 'Sambaquis da paleolaguna de Santa Marta: em busca do contexto regional no litoral sul de Santa Catarina'. Master Thesis. Universidade de Sao Paulo.	Assuncao, Danilo 2010. 'Sambaquis da paleolaguna de Santa Marta: em busca do contexto regional no litoral sul de Santa Catarina'. Master Thesis. Universidade de Sao Paulo.	Assuncao, Danilo 2010. 'Sambaquis da paleolaguna de Santa Marta: em busca do contexto regional no litoral sul de Santa Catarina'. Master Thesis. Universidade de Sao Paulo.	Assuncao, Danilo 2010. 'Sambaquis da paleolaguna de Santa Marta: em busca do contexto regional no litoral sul de Santa Catarina'. Master Thesis. Universidade de Sao Paulo.	Assuncao, Danilo 2010. 'Sambaquis da paleolaguna de Santa Marta: em busca do contexto regional no litoral sul de Santa Catarina'. Master Thesis. Universidade de Sao Paulo.	Assuncao, Danilo 2010. 'Sambaquis da paleolaguna de Santa Marta: em busca do contexto regional no litoral sul de Santa Catarina'. Master Thesis. Universidade de Sao Paulo.	Assuncao, Danilo 2010. 'Sambaquis da paleolaguna de Santa Marta: em busca do contexto regional no litoral sul de Santa Catarina'. Master Thesis. Universidade de Sao Paulo.	Assuncao, Danilo 2010. 'Sambaquis da paleolaguna de Santa Marta: em busca do contexto regional no litoral sul de Santa Catarina'. Master Thesis. Universidade de Sao Paulo.	Assuncao, Danilo 2010. 'Sambaquis da paleolaguna de Santa Marta: em busca do contexto regional no litoral sul de Santa Catarina'. Master Thesis. Universidade de Sao Paulo.	Assuncao, Danilo 2010. 'Sambaquis da paleolaguna de Santa Marta: em busca do contexto regional no litoral sul de Santa Catarina'. Master Thesis. Universidade de Sao Paulo.	Assuncao, Danilo 2010. 'Sambaquis da paleolaguna de Santa Marta: em busca do contexto regional no litoral sul de Santa Catarina'. Master Thesis. Universidade de Sao Paulo.	Assuncao, Danilo 2010. 'Sambaquis da paleolaguna de Santa Marta: em busca do contexto regional no litoral sul de Santa Catarina'. Master Thesis. Universidade de Sao Paulo.	Assuncao, Danilo 2010. 'Sambaquis da paleolaguna de Santa Marta: em busca do contexto regional no litoral sul de Santa Catarina'. Master Thesis. Universidade de Sao Paulo.	Assuncao, Danilo 2010. 'Sambaquis da paleolaguna de Santa Marta: em busca do contexto regional no litoral sul de Santa Catarina'. Master Thesis. Universidade de Sao Paulo.	Assuncao, Danilo 2010. 'Sambaquis da paleolaguna de Santa Marta: em busca do contexto regional no litoral sul de Santa Catarina'. Master Thesis. Universidade de Sao Paulo.	Assuncao, Danilo 2010. 'Sambaquis da paleolaguna de Santa Marta: em busca do contexto regional no litoral sul de Santa Catarina'. Master Thesis. Universidade de Sao Paulo.	Assuncao, Danilo 2010. 'Sambaquis da paleolaguna de Santa Marta: em busca do contexto regional no litoral sul de Santa Catarina'. Master Thesis. Universidade de Sao Paulo.	Assuncao, Danilo 2010. 'Sambaquis da paleolaguna de Santa Marta: em busca do contexto regional no litoral sul de Santa Catarina'. Master Thesis. Universidade de Sao Paulo.	Assuncao, Danilo 2010. 'Sambaquis da paleolaguna de Santa Marta: em busca do contexto regional no litoral sul de Santa Catarina'. Master Thesis. Universidade de Sao Paulo.	Assuncao, Danilo 2010. 'Sambaquis da paleolaguna de Santa Marta: em busca do contexto regional no litoral sul de Santa Catarina'. Master Thesis. Universidade de Sao Paulo.	Assuncao, Danilo 2010. 'Sambaquis da paleolaguna de Santa Marta: em busca do contexto regional no litoral sul de Santa Catarina'. Master Thesis. Universidade de Sao Paulo.	Assuncao, Danilo 2010. 'Sambaquis da paleolaguna de Santa Marta: em busca do contexto regional no litoral sul de Santa Catarina'. Master Thesis. Universidade de Sao Paulo.	Assuncao, Danilo 2010. 'Sambaquis da paleolaguna de Santa Marta: em busca do contexto regional no litoral sul de Santa Catarina'. Master Thesis. Universidade de Sao Paulo.	Assuncao, Danilo 2010. 'Sambaquis da paleolaguna de Santa Marta: em busca do contexto regional no litoral sul de Santa Catarina'. Master Thesis. Universidade de Sao Paulo.	Assuncao, Danilo 2010. 'Sambaquis da paleolaguna de Santa Marta: em busca do contexto regional no litoral sul de Santa Catarina'. Master Thesis. Universidade de Sao Paulo.	Assuncao, Danilo 2010. 'Sambaquis da paleolaguna de Santa Marta: em busca do contexto regional no litoral sul de Santa Catarina'. Master Thesis. Universidade de Sao Paulo.	Assuncao, Danilo 2010. 'Sambaquis da paleolaguna de Santa Marta: em busca do contexto regional no litoral sul de Santa Catarina'. Master Thesis. Universidade de Sao Paulo.	Assuncao, Danilo 2010. 'Sambaquis da paleolaguna de Santa Marta: em busca do contexto regional no litoral sul de Santa Catarina'. Master Thesis. Universidade de Sao Paulo.	Assuncao, Danilo 2010. 'Sambaquis da paleolaguna de Santa Marta: em busca do contexto regional no litoral sul de Santa Catarina'. Master Thesis. Universidade de Sao Paulo.	Assuncao, Danilo 2010. 'Sambaquis da paleolaguna de Santa Marta: em busca do contexto regional no litoral sul de Santa Catarina'. Master Thesis. Universidade de Sao Paulo.	Assuncao, Danilo 2010. 'Sambaquis da paleolaguna de Santa Marta: em busca do contexto regional no litoral sul de Santa Catarina'. Master Thesis. Universidade de Sao Paulo.
Bandeira, Dione da Rocha, Maria Cristina Alves, Graciele Tules de Almeida, Júlio Cesar de Sá, Jéssica Ferreira, Celso Voos Vieira, Vitor Marilone Cidral da Costa do Amaral, Magda Carrion Bartz, and João Carlos Ferreira de Melo Jr. 2018. "Resultados preliminares da pesquisa no sambaqui sob rocha Casa de Pedra, São Francisco do Sul, Santa Catarina, Brasil". Boletim do Museu Paraense Emílio Goeldi. …
Bandeira, D.R.; Oliveira, E.L.; Steinbach, J. 2010. Culturas e Meio Ambiente Pré-coloniais da Baía da Babitonga: O Conjunto de Sambaquis da Foz do Rio Cubatão. Joinville. Etapa II. Relatório Final. FAPESC/FCJ/MASJ.
Bandeira, D. R. 2004. Ceramistas Pré-coloniais da Baía da Babitonga - Arqueologia e Etnicidade. Tese de Doutorado em História, UNICAMP
Bandeira, D.R. 2018. Cultura Material e Patrimônio Arqueológico Pré-Colonial da Costa Leste da Ilha de São Francisco do Sul/SC - Contribuição para uma arqueologia da paisagem e costeira e estudos de etnicidade. Relatório de Pesquisa FAPESC.
Beck, Anamaria. 1970. ‘Os sambaquis da região do litoral de Laguna - Santa Catarina’. Anais do Museu de Antropologia 3: 5–19.
Bendazzoli, Cintia. 2014. ‘O panorama da ocupação sambaquieira no arquipélago de Ilhabela, SP.’ PhD thesis, São Paulo: Universidade de São Paulo. https://doi.org/10.11606/T.71.2014.tde-18112014-113324.
Borges, Caroline. 2015. ‘Analyse archéozoologique de l’exploitation des animaux vertébrés par les populations de pêcheurs-chasseurs-cueilleurs des sambaquis de la Baixada Santista, Brésil, entre 5000 et 2000 BP’. PhD Thesis, Museu National D’Histoire Naturelle.
Brochado, José Joaquim Justiniano Proenza, Valentin Calderón, Igor Chmyz, Clifford Evans, Silvia Maranca, Betty J Meggers, Eurico T Miller, et al. 1969. “Arqueologia Brasileira Em 1968.” Publicaçoes Avulsas Do Museu Paraense Emilio Goeldi 12.
Bryan, Alan L. 1977. ‘Resumo Da Arqueologia Do Sambaqui de Forte Marechal Luz’. Arquivos Do Museu de História Natural, Universidade Federal de Minas Gerais, II: 9–30.
Bryan, Alan L. 1993. ‘The Sambaqui of Forte Marechal Luz, State of Santa Catarina, Brazil’. In Brazilian Studies, edited by Alan L. Bryan and Ruth Gruhn, 1–114. Oregon State University: Center for Study of the First Americans.
Calippo, Flávio Rizzi. 2004. ‘Os Sambaquis Submeros de Cananéia: Um Estudo de Caso de Arqueologia Subaquática’. Master Thesis, Museu de Arqueologia e Etnologia (USP).
Calippo, Flávio Rizzi. 2010. ‘Sociedade Sambaquieira, comunidades marítimas’. PhD thesis, Universidade de São Paulo.
Coursaget, J., and J. Le Run. 1966. ‘Gif-Sur-Yvette Natural Radiocarbon Measurements I’. Radiocarbon 8: 128–41. https://doi.org/10.1017/S0033822200000084.
Crane, H. R., and James B. Griffin. 1964. ‘University of Michigan Radiocarbon Dates IX’. Radiocarbon 6: 1–24.
Crane, H. R., and James B. Griffin. 1965. ‘University of Michigan Radiocarbon Dates X’. Radiocarbon 7: 123–52.
De Masi, Marco Aurélio Nadal. 2001. ‘Pescadores Coletores Da Costa Sul Do Brasil’. Pesquisas Antropologia 57: 1–136.
De Masi, 2009. Aplicações de isótopos estáveis de 18/16O, 13/12C e 15/14N em estudos de sazonalidade, mobilidade e dieta de populações pré-históricas no sul do Brasil. Revista de Arqueologia, 22(2): 55–76.
DeBlasis, Paulo, Andreas Kneip, Rita Scheel-Ybert, Paulo César Giannini, and Maria Dulce Gaspar. 2007. ‘Sambaquis e Paisagem: Dinâmica Natural e Arqueologia Regional No Litoral Do Sul Do Brasil’. Arqueologia Sudamericanca/Arqueologia Sul-Americana 3 (1): 29–61.
DeBlasis, Paulo, Deisi Scunderlick Farias, and Andreas Kneip. 2014. ‘Velhas Tradições e Gente Nova No Pedaço: Perspectivas Longevas de Arquitetura Funerária Na Paisagem Do Litoral Sul Catarinense.’ Revista Do Museu de Arqueologia e Etnologia, no. 24: 109–36.
Duarte, Paulo. 1968. 'Os sambaquis vistos através de outros sambaquis.' Pré-História Brasileira, Instituto de Pré-História da USP, São Paulo, 45-138.
Farias, Deisi. S. E. 2014. Programa de resgate arqueológico e educação patrimonial na área de implantação do loteamento Damha, Vargem do Bom Jesus, Florianópolis-SC. Relatório Final, Tubarão, 2014
Figuti, L. 2009. Projeto: Construindo o sambaqui: a ocupação e os processos de construção de sitio na bacia do Canal do Palmital, Santa Catarina. Relatório. Processo FAPESP 08/01285-0.
Fish, Suzanne K., Paulo De Blasis, Maria Dulce Gaspar, and Paul R. Fish. 2000. ‘Eventos Incrementais Na Construção de Sambaquis, Litoral Sul Do Estado de Santa Catarina’. Revista Do Museu de Arqueologia e Etnologia 10: 69–87.
Fossari, Teresa Domitila. 2004. ‘A População Pré-Colonial Jê Na Paisagem Da Ilha de Santa Catarina’. PhD Thesis, Universidade Federal de Santa Catarina.
Fossile, Thiago, Jessica Ferreira, Dione Rocha Bandeira, Levy Figuti, Sérgio Dias‐da‐Silva, Niklas Hausmann, Harry K. Robson, David Orton, and André Carlo Colonese. 2019. ‘Pre‐Columbian Fisheries Catch Reconstruction for a Subtropical Estuary in South America’. Fish and Fisheries 20 (6): 1124–37. https://doi.org/10.1111/faf.12401.
Garcia, Caio Del Rio. 1972. 'Estudo comparado das fontes de alimentação de duas populações pré-históricas do litoral paulista.' PhD Thesis Tese, São Paulo: Universidade de São Paulo
Garcia, Caio Del Rio. 1979. ‘Nova Datação Do Sambaqui Maratuá e Considerações Sobre as Flutuações Eustáticas Propostas Por Fairbridge’. Revista de Pré-História 1: 15–30.
Gaspar, Maria Dulce, Marisa C Afonso, Paulo De Blasis, Sabine Eggers, Levy Figuti, Paul Fish, Suzanne Fish, Daniela M. Klokler, Marta Mirazón Lahr, and Edna Morley. 1999. ‘Uma Breve História Do Projeto de Pesquisa “Padrão de Assentamento e Formação de Sambaquis: Arqueologia e Preservação Em Santa Catarina”.’ Revista Do CEPA 23 (29): 103–53.
Gilson, Simon-Pierre, and Andrea Lessa. 2020. ‘Ocupação Tardia Do Litoral Norte e Central Catarinense Por Grupos Pescadores-Caçadores-Coletores: Uma Revisão Crítica Do Contexto Cronológico Dos Sítios Rasos Com Presença de Cerâmica’. Revista de Arqueologia 32 (2): 55–77. https://doi.org/10.24885/sab.v33i1.702.
Gregorio de Souza, Jonas, Jonas Alcaina Mateos, and Marco Madella. 2020. ‘Archaeological Expansions in Tropical South America during the Late Holocene: Assessing the Role of Demic Diffusion’. Edited by Peter F. Biehl. PLOS ONE 15 (4): e0232367. https://doi.org/10.1371/journal.pone.0232367.
Haynes, C., Grey, D.C., and Long, A. 1971. Arizona radiocarbon dates VIII. Radiocarbon, 13.1.
Hurt, Wesley and Oldemar Blasi. 1969 O projeto arqueológico Lagoa Santa – Minas Gerais, Brasil (nota final). Arquivos do Museu do Parana, 4:1–63
Hurt, Wesley R. 1964. 'Recent Radiocarbon Dates for Central and Southern Brazil'. American Antiquity, 30(1): 25-33. doi:10.2307/277627
Hurt, Wesley R. 1974. ‘The Interrelationships Between the Natural Environment and Four Sambaquís, Coast of Santa Catarina, Brazil’. Occasional Papers and Monographs - Indiana University Museum 1: 1–23.
Hurt, Wesley, and Oldemar Blasi. 1960. 'O sambaqui do Macedo. A.52.B-Parana-Brasil.' Arqueologia 2:1-99
Jockyman, Karel. 2015. ‘Sambaquis de Laguna Da Conceição e Paleoambiente: Uma Abordagem Geoarqueológica’. Master Thesis, Florianópolis: Universidade Federal de Santa Catarina.
Kneip, Andreas, Deisi Farias, and Paulo DeBlasis. 2018. ‘Longa duração e territorialidade da ocupação sambaquieira na laguna de Santa Marta, Santa Catarina’. Revista de Arqueologia 31 (1): 25–51. https://doi.org/10.24885/sab.v31i1.526.
Laming-Emperaire, Annette. 1968. 'Missions archéologiques françaises au Chili Austral et au Brésil Méridional: datations de quelques sites par le radiocarbone.' Journal de la Société des Américanistes 57, 77–99. https://doi.org/10.3406/jsa.1968.2038
EMPERAIRE, J., LAMING. A. 1956. LES SAMBAQUIS DE LA CÔTE MÉRIDIONALE DU BRÉSIL (CAMPAGNES DE FOUILLES (1954-1956), Société des Américanistes
Long Austin and James E. Mielke. 1966. 'Smithsonian Institution Radiocarbon Meaurements III.' Radiocarbon 8, 413–422. https://doi.org/10.1017/S0033822200000254
Martin, Louis, Kenitiro Suguio, and Jean-Marie Flexor. 1984. "Informações adicionais fornecidas pelos sambaquis na reconstrução de paleolinhas de praia quaternária: exemplos da costa do Brasil". Revista de Pré-História 6, 128–147.
Martin, Louis, Kenitiro Suguio, Jean-Marie Flexor, and Antônio E.G. de Azevedo. 1988. Mapa geológico do quaternário costeiro dos estados do Paraná e Santa Catarina. Série Geologia, Seção Geologia Básica 28, 1–42.
Menezes, M. J. 1968. 'Notas parciais sobre as pesquisas realizadas no litoral do Parana.' Pesquisas, Antropologia 18: 53-64.
Okumura, Maria M. M. 2007. "Diversidade morfológica craniana, micro-evolução e ocupação pré-histórica da costa brasileira." PhD Thesis, São Paulo: Universidade de São Paulo.
Oppitz, Gabriela. 2015. ‘Coisas Que Mudam. Os Processos de Mudança Nos Sítios Conchíferos Catarinenses e Um Olhar Isotópico Sobre o Caso Do Sítio Amação Do Sul, Florianópolis/SC’. Master Thesis, São Paulo: Universidade de São Paulo.
Penna, Tiago Attorre. 2015. ‘Por uma arqueologia marginal: as ocupações peri-sambaquieiras no entorno do sambaqui da Figueirinha II, Jaguaruna- SC, examinadas através do radar de penetração de solo’. Master Thesis, São Paulo: Universidade de São Paulo. https://doi.org/10.11606/D.71.2015.tde-28042015-113313.
Pezo-Lanfranco, Luis, Sabine Eggers, Cecilia Petronilho, Alice Toso, Dione da Rocha Bandeira, Matthew Von Tersch, Adriana M. P. dos Santos, Beatriz Ramos da Costa, Roberta Meyer, and André Carlo Colonese. 2018. ‘Middle Holocene Plant Cultivation on the Atlantic Forest Coast of Brazil?’ Royal Society Open Science 5 (9): 180432. https://doi.org/10.1098/rsos.180432.
Piazza, Walter F., and André Prous. 1977. ‘Documents Pour La Préhistoire Du Brésil Meridional: Etat de Santa Catarina’. Cahier d’archéolgie d’Ameriques Du Sud 4 (2): 1–165.
Rauth, J. W. 1968. 'O Sambaqui do Gomes: S.11.B-Parana-Brasil.' Arqueologia 4 (1): 1-100
Rodrigues, Roberto Barbosa, Kenitiro Suguio, Alethéa Ernandes Martins Sallun, and Luiz Ricardo Lopes de Simone. 2011. ‘Malacological Study of the Momuna (Iguape, Brazil) Shell-Middens and Their Paleoenvironmental Significance’. Geologia USP. Série Científica 11 (1): 137–47. https://doi.org/10.5327/Z1519-874X2011000100008.
Rogge, Jairo Henrique, and Pedro Ignácio Schmitz. 2010. ‘Projeto Arroido do Sal: A ocupação pré-histórica no litoral norte do RS’. Pesquisas antropologia, no. 68: 167–225.
Schmitz, Pedro Ignácio, and A. L. Bittencourt. 1996. 'O sitio arqueologico de Laranjeiras I, SC. Escavacoes aruqeologicas do Pe Joao Alfredo Rohr, S.J.' Pesquisas, Anthropologia 53: 13-76.
Schmitz, Pedro Ignácio, Marco Aurélio Nadal de Masi, Ivone Verardi, Rodrigo Lavina, and André Luiz Jacobus. 1992. ‘Escavações Arqueológicas Do Pe João Alfredo Rohr, S.J. O Sítio Arqueológico Da Armação Do Sul’. Pesquisas Antropologia, no. 48.
Schwengber, V. l., D.C. Claudino, T.V. Torquato, A.B. Mello, L. Mafioletti Junior, M.S. Toi, A. Silva, T. Amorim, B.D. Oliveira, R.V. Novasco, I. Schwengber. 2018. 'Programa de resgate arqueológico e educação patrimonial na área de duplicação da br-470 – sc. relatório final de pesquisa'.
Stuckenrath, Robert and James E. Mielke. 1973. ‘Smithsonian Institution Radiocarbon Measurements VIII’. Radiocarbon 15: 388–424.
Stuckenrath, Robert. 1963. ‘University of Pennsylvania Radiocarbon Dates VI’. Radiocarbon 5: 82–103. https://doi.org/10.1017/S003382220003681X.
Suguio, Kenitiro and Louis Martin. 1978. "Formaçoes quaternarias marinhas do litoral paulista e sul fluminense. Quaternary marine formations of the state of Sao Paulo and Southern Rio de Janeiro". Proceedings of the 1978 International Symposium on Coastal Evolution in the Quaternary: 1-55. Special Publication N. 1. Presented at the International Symposium on coastal evolution in the quaternary. S…
Uchoa, Dorath P. 1981-1982. 'Ocupacao do litoral sul-sudeste brasileiro por grupos coletor-pescadores'. Arquivos do Museu de Historia Natural, 6-7: 133-143.
Uchoa, Dorath P. and Caio del Rio Garcia 1986. 'Ilha do Casqueirinho, Estado de Sao Paulo, Brasil: dados arqueologicos preliminares'. Revista de Arqueologia, 5: 43-54
Uchôa, Dorath Pinto 2007. 'Arqueologia de Piaçagüera e Tenório: análise de dois tipos de sítios pré-cerâmicos do litoral Paulista". Erechim: Habilis.
Uchôa, Dorath Pinto. 2002. ‘A Ilha Comprida e o Litoral de Cananéia-Iguape Sob a Ótica Arqueológica e Geoambiantal’. Clio Arqueológica 15: 89–107.
Uchôa, Dorath Pinto. 2009. ‘A Ilha Do Mar Virado: Estudo de Um Sítio Arqueológico No Litoral Norte Do Estado de São Paulo’. Clio Arqueológica 24 (1): 7–40.
Wagner, Gustavo. 2009. 'Sambaquis da barreira de Itapeva, uma perspectiva geoarqueologica.' PhD thesis Rio Grande do Sul: Pontificia Universidade Catolica do Rio Grande do Sul.
Wesolowski, Verônica, Sheila Maria Ferraz Mendonça de Souza, Karl J. Reinhard, and Gregório Ceccantini. 2010. ‘Evaluating Microfossil Content of Dental Calculus from Brazilian Sambaquis’. Journal of Archaeological Science37 (6): 1326–38. https://doi.org/10.1016/j.jas.2009.12.037.
Wesolowski, Verônica. 2000. ‘A Prática Da Horticultura Entre Os Construtores de Sambaquis e Acampamento Litorâneos Da Região Da Baía de São Francisco, Santa Catarina: Uma Abordagem Bio-Antropológica’. Master Thesis, São Paulo: Universidade de São Paulo.
[truncated: 5,000 more columns]
