# Supplementary material for: Fishing intensification as response to Late Holocene socio-ecological instability in southeastern South America
Source: Sci Rep. 2021 Dec 6;11:23506. doi: 10.1038/s41598-021-02888-7 (PMC8648744; doi:10.1038/s41598-021-02888-7)
Supplement: Supplementary file 2 — Supplementary Information 2. [file 41598_2021_2888_MOESM2_ESM.xlsx]

## Sheet: A.F. Human isotopic data 
Site	Latitute	Longitude	SK ID	Age	Sex	Period	Anatomical part	d13C	d15N	%C	%N	C:N	Yield	Ref
Armação do Sul	-2775061	-48501384	2	YA	M	NC	Rib	-12,8	17,0	33,12	12,85	3,02	2,67	Oppitz 2015
Armação do Sul	-2775061	-48501384	3	OA	M	NC	Rib	-10,6	17,4	38,24	14,89	3,01	3,99	Oppitz 2015
Armação do Sul	-2775061	-48501384	5	YA	M	NC	Rib	-12,2	18,7	42,46	16,55	3,00	5,06	Oppitz 2015
Armação do Sul	-2775061	-48501384	6	A	F	NC	cranium	-12,0	17,7	32,25	12,32	3,06	0,43	Oppitz 2015
Armação do Sul	-2775061	-48501384	8	OA	M	NC	Rib	-10,5	17,8	41,27	16,34	2,96	6	Oppitz 2015
Armação do Sul	-2775061	-48501384	14	OA	M	NC	Rib	-10,5	17,9	41,1	16,33	2,95	5,45	Oppitz 2015
Armação do Sul	-2775061	-48501384	15	A	F	NC	Rib	-11,5	17,6	39,45	15,78	2,93	2,03	Oppitz 2015
Armação do Sul	-2775061	-48501384	17	A	F	NC	Rib	-11,3	17,8	39,67	15,22	3,00	3,03	Oppitz 2015
Armação do Sul	-2775061	-48501384	22	A	F	NC	Rib	-12,4	16,4	38,86	15,55	2,93	7,7	Oppitz 2015
Armação do Sul	-2775061	-48501384	27	A	F	NC	cranium	-11,9	17,7	38,34	15,29	2,94	4,69	Oppitz 2015
Armação do Sul	-2775061	-48501384	28	A	F	NC	Rib	-11,6	17,6	40,54	16,25	2,92	5,48	Oppitz 2015
Armação do Sul	-2775061	-48501384	29	A	M	NC	Rib	-10,6	17,1	39,81	15,83	2,94	4,61	Oppitz 2015
Armação do Sul	-2775061	-48501384	30	A	M	NC	Phalanx	-10,3	17,9	39,06	15,7	2,91	6,47	Oppitz 2015
Armação do Sul	-2775061	-48501384	31	OA	F	NC	Rib	-11,9	17,6	36,39	13,65	3,12	0,27	Oppitz 2015
Armação do Sul	-2775061	-48501384	32	A	M	NC	Rib	-10,5	17,8	38,92	15,97	2,85	4,21	Oppitz 2015
Armação do Sul	-2775061	-48501384	33	OA	M	NC	Rib	-10,6	18,7	37,66	15,35	2,87	3,47	Oppitz 2015
Armação do Sul	-2775061	-48501384	36	A	M	NC	Rib	-10,9	19,1	36,92	14,52	2,98	0,39	Oppitz 2015
Armação do Sul	-2775061	-48501384	37	OA	M	NC	Rib	-10,5	17,0	37,69	14,8	2,98	1,4	Oppitz 2015
Armação do Sul	-2775061	-48501384	38	A	F	NC	Rib	-12,1	17,5	34,16	13,74	2,91	0,6	Oppitz 2015
Armação do Sul	-2775061	-48501384	39	NA	I	NC	cranium	-10,9	20,2	36,07	14,19	2,98	1,11	Oppitz 2015
Armação do Sul	-2775061	-48501384	40	A	M	NC	Rib	-10,9	19,5	37,36	14,92	2,93	1,48	Oppitz 2015
Armação do Sul	-2775061	-48501384	43	A	M	NC	Rib	-11,3	18,7	39,23	15,19	3,02	2,11	Oppitz 2015
Armação do Sul	-2775061	-48501384	45	A	F	NC	Humerus	-11,4	17,6	36,55	14,9	2,87	0,26	Oppitz 2015
Armação do Sul	-2775061	-48501384	49	YA	F	NC	Rib	-12,2	18,0	36,97	14,84	2,92	2,64	Oppitz 2015
Armação do Sul	-2775061	-48501384	51	OA	M	NC	Rib	-10,4	19,5	37,49	15,29	2,87	0,15	Oppitz 2015
Armação do Sul	-2775061	-48501384	52	OA	F	NC	Fibula	-11,9	16,3	37,71	15,28	2,89	3,61	Oppitz 2015
Armação do Sul	-2775061	-48501384	54	A	PF	NC	Long bone	-12,2	19,4	36,85	14,63	2,90	0,02	Oppitz 2015
Armação do Sul	-2775061	-48501384	58	A	I	NC	Long bone	-11,3	18,6	38,28	15,62	2,87	1,16	Oppitz 2015
Armação do Sul	-2775061	-48501384	61	A	M	NC	cranium	-11,4	17,9	38,38	15,39	2,92	4,67	Oppitz 2015
Armação do Sul	-2775061	-48501384	66	NA	I	NC	Rib	-11,3	18,2	39,1	15,81	2,90	6,25	Oppitz 2015
Armação do Sul	-2775061	-48501384	67	NA	I	NC	Rib	-11,8	18,1	39,07	15,08	3,03	2,61	Oppitz 2015
Armação do Sul	-2775061	-48501384	69	NA	I	NC	Rib	-11,8	20,8	36,35	14,46	2,94	1,56	Oppitz 2015
Armação do Sul	-2775061	-48501384	71	OA	M	NC	cranium	-11,4	17,9	37,4	15,09	2,90	0,77	Oppitz 2015
Armação do Sul	-2775061	-48501384	74	OA	M	NC	Long bone	-12,5	17,5	41,79	16,43	2,98	0,02	Oppitz 2015
Armação do Sul	-2775061	-48501384	78	A	M	NC	cranium	-12,1	18,0	36,27	14,24	2,98	6,65	Oppitz 2015
Cabeҫuda	-28439691	-48829629	1708	YA	I	NC	Fibula	-11,3	16,5	39,03	13,26	3,44		Parks Crouch 2013
Cabeҫuda	-28439691	-48829629	1709	A	F	NC	Humerus	-11,3	17,7	37,26	12,51	3,49		Parks Crouch 2014
Cabeҫuda	-28439691	-48829629	1710	A	M	NC	Femur	-11,1	17,4	39,09	12,89	3,55	0,48	Parks Crouch 2015
Cabeҫuda	-28439691	-48829629	1712	A	M	NC	Femur	-11,2	19,1	39,7	13,07	3,56	0,31	Parks Crouch 2016
Cabeҫuda	-28439691	-48829629	1716	A	M	NC	Tibia	-11,5	19,8	40,23	13,18	3,57	0,54	Parks Crouch 2017
Cabeҫuda	-28439691	-48829629	1721	A	M	NC	Humerus	-11,0	19,5	40,71	13	3,66	0,63	Parks Crouch 2018
Jabuticabeira II	-28589535	-48966034	102 – L1.75	A	F	NC	Rib	-15,6	13,1	42.3	15.4	3.2	2.6	Colonese et al. 2014
Jabuticabeira II	-28589535	-48966034	104A – L1.85	11 – 20	I	NC	Rib	-11,2	18,8	32.0	10.9	3.4	3.1	Colonese et al. 2014
Jabuticabeira II	-28589535	-48966034	106 – L1.90	36 - 50	M	NC	Rib	-11,2	17,5	41.8	14.7	3.3	2.8	Colonese et al. 2014
Jabuticabeira II	-28589535	-48966034	107 – L1.85	>50	M	NC	Rib	-10,6	17,8	41.1	14.7	3.3	3.8	Colonese et al. 2014
Jabuticabeira II	-28589535	-48966034	108 – L2.05	36 – 50	F	NC	Rib	-10,9	17,2	41.8	15.1	3.2	4.7	Colonese et al. 2014
Jabuticabeira II	-28589535	-48966034	10A-L1.25	2021-01-10	I	NC	Rib	-11,4	18,5	40,4	13,8	3,4	2,1	Colonese et al. 2014
Jabuticabeira II	-28589535	-48966034	10B-L1.25	36-50	F	NC	Rib	-10,8	17,4	41,1	14,2	3,4	1,1	Colonese et al. 2014
Jabuticabeira II	-28589535	-48966034	1-1/2-T10	21-35	I	NC	Rib	-11,2	17,6	40	14	3,3	3,3	Colonese et al. 2014
Jabuticabeira II	-28589535	-48966034	110 – L2	21 – 35	M	NC	Rib	-10,5	17,7	37.7	13.5	3.3	2.9	Colonese et al. 2014
Jabuticabeira II	-28589535	-48966034	111/112 – TL1, L2	36 – 50	F	NC	Rib	-11,3	17,5	39.5	13.9	3.3	3.1	Colonese et al. 2014
Jabuticabeira II	-28589535	-48966034	114 (FS2195) – L6	>50	I	NC	Rib	-11,3	18,4	41.8	15.1	3.2	7.6	Colonese et al. 2014
Jabuticabeira II	-28589535	-48966034	115A – L6	1 – 10	I	NC	Rib	-12,6	20,1	43.0	15.3	3.3	9.3	Colonese et al. 2014
Jabuticabeira II	-28589535	-48966034	115B (FS2137) – L6	>50	M	NC	Rib	-11,4	17,5	41.9	15.3	3.2	6.3	Colonese et al. 2014
Jabuticabeira II	-28589535	-48966034	118 – L6	21 – 35	I	NC	Rib	-11,5	17,8	41.5	14.9	3.2	4.3	Colonese et al. 2014
Jabuticabeira II	-28589535	-48966034	11-L1.25	36-50	M	NC	Rib	-10,3	18,0	40,3	14,2	3,3	2,3	Colonese et al. 2014
Jabuticabeira II	-28589535	-48966034	120 – L2	11 – 20	I	NC	Rib	-10,9	20,5	40.6	13.6	3.5	1.3	Colonese et al. 2014
Jabuticabeira II	-28589535	-48966034	121 (FS2138) – L6	36 – 50	M	NC	Rib	-10,9	17,3	40.4	14.3	3.3	1.6	Colonese et al. 2014
Jabuticabeira II	-28589535	-48966034	12A – L1.25	>50	F	NC	Rib	-10,3	18,4	42.4	15.2	3.2	7.7	Colonese et al. 2014
Jabuticabeira II	-28589535	-48966034	15 – L1.05	36 – 50	M	NC	Rib	-11,4	16,7	30.4	10.5	3.4	2.1	Colonese et al. 2014
Jabuticabeira II	-28589535	-48966034	16B – L1.05	1 – 10	I	NC	Rib	-11,2	17,4	43.5	15.4	3.3	3.7	Colonese et al. 2014
Jabuticabeira II	-28589535	-48966034	17A – L1.05	36 – 50	M	NC	Rib	-11,1	17,5	37.5	13.4	3.3	3.8	Colonese et al. 2014
Jabuticabeira II	-28589535	-48966034	17C – L2	A	I	NC	Rib	-18,4	11,1	34.5	12.3	3.2	2.5	Colonese et al. 2014
Jabuticabeira II	-28589535	-48966034	1B-L6C	36-50	F	NC	Rib	-12,2	14,3	41,8	14,8	3,3	4,4	Colonese et al. 2014
Jabuticabeira II	-28589535	-48966034	1D-T10	21-35	M	NC	Rib	-11,6	16,7	31,4	11,3	3,3	1,2	Colonese et al. 2014
Jabuticabeira II	-28589535	-48966034	1-T10	A	I	NC	Rib	-10,9	17,6	42,5	14,9	3,3	2,7	Colonese et al. 2014
Jabuticabeira II	-28589535	-48966034	24 – L1.1.20	A	M	NC	Rib	-10,5	17,8	40.8	15.0	3.2	1.2	Colonese et al. 2014
Jabuticabeira II	-28589535	-48966034	24A – L2	A	I	NC	Rib	-16,2	12,7	34.9	12.2	3.3	1.6	Colonese et al. 2014
Jabuticabeira II	-28589535	-48966034	25A (FS463) – L2.65	36 – 50	F	NC	Rib	-11,1	18,3	39.7	14.0	3.3	4.0	Colonese et al. 2014
Jabuticabeira II	-28589535	-48966034	26 – L2.05	1 – 10	I	NC	Rib	-12,0	17,6	43.0	15.2	3.3	4.9	Colonese et al. 2014
Jabuticabeira II	-28589535	-48966034	27A – L2.T15	A	I	NC	Rib	-10,8	18,8	40.2	14.3	3.3	3.2	Colonese et al. 2014
Jabuticabeira II	-28589535	-48966034	2A-L6	A	F	NC	Rib	-11,8	16,9	35,3	12,5	3,3	1,4	Colonese et al. 2014
Jabuticabeira II	-28589535	-48966034	32A – L2.16	21 – 35	I	NC	Rib	-10,7	18,7	44.3	15.5	3.3	1.8	Colonese et al. 2014
Jabuticabeira II	-28589535	-48966034	34 – L2.05	21 – 35	F	NC	Rib	-10,6	18,0	40.1	14.4	3.2	5.5	Colonese et al. 2014
Jabuticabeira II	-28589535	-48966034	35A – L2.05	1 – 10	I	NC	Rib	-10,8	18,3	40.6	14.3	3.3	4.6	Colonese et al. 2014
Jabuticabeira II	-28589535	-48966034	36A – L2.05	21 – 35	M	NC	Rib	-10,5	17,7	40.5	14.3	3.3	2.7	Colonese et al. 2014
Jabuticabeira II	-28589535	-48966034	36B – L2.05	11 – 20	I	NC	Rib	-10,8	18,0	37.1	12.8	3.4	1.9	Colonese et al. 2014
Jabuticabeira II	-28589535	-48966034	37 – L2.05	>50	M	NC	Rib	-10,8	17,9	41.7	14.9	3.3	4.1	Colonese et al. 2014
Jabuticabeira II	-28589535	-48966034	38 – L2.05	A	I	NC	Rib	-11,5	17,7	41.0	14.2	3.4	1.9	Colonese et al. 2014
Jabuticabeira II	-28589535	-48966034	3B2-L1.05	36-50	M	NC	Rib	-11,1	17,6	35,3	12,4	3,3	2,6	Colonese et al. 2014
Jabuticabeira II	-28589535	-48966034	3B-L6B3	A	M	NC	Rib	-11,3	18,0	37,5	13,3	3,3	2,2	Colonese et al. 2014
Jabuticabeira II	-28589535	-48966034	3C-L6B3	2021-01-10	I	NC	Rib	-11,1	18,3	33,9	11,8	3,3	1,4	Colonese et al. 2014
Jabuticabeira II	-28589535	-48966034	40 – L2.05	A	F	NC	Rib	-11,4	17,2	37.4	13.1	3.3	3.1	Colonese et al. 2014
Jabuticabeira II	-28589535	-48966034	41A – L2.05	A	M	NC	Rib	-10,6	17,7	41.0	14.4	3.3	2.6	Colonese et al. 2014
Jabuticabeira II	-28589535	-48966034	43 – L1.77	36 – 50	M	NC	Rib	-10,9	17,8	39.9	13.7	3.4	2.3	Colonese et al. 2014
Jabuticabeira II	-28589535	-48966034	4A-L6B4	36-50	M	NC	Rib	-11,6	18,2	35,7	12,8	3,3	3,4	Colonese et al. 2014
Jabuticabeira II	-28589535	-48966034	4B-L1.05	A	I	NC	Rib	-11,9	16,5	38,9	13,4	3,4	2,9	Colonese et al. 2014
Jabuticabeira II	-28589535	-48966034	8-L1.05	A	I	NC	Rib	-11,6	16,5	41,5	14,7	3,3	4,7	Colonese et al. 2014
Jabuticabeira II	-28589535	-48966034	119 L6-Q30	3 y	I	NC	Rib	-11,2	17,0	41,2	15	3,2		Pezo-Lanfranco et al. 2018
Jabuticabeira II	-28589535	-48966034	120 L2	1 y	I	NC	Rib	-10,1	20,4	40,2	14,5	3,2		Pezo-Lanfranco et al. 2018
Jabuticabeira II	-28589535	-48966034	17A L2.05	A	M	NC	Rib	-9,8	17,7	38,5	13,8	3,3		Pezo-Lanfranco et al. 2018
Jabuticabeira II	-28589535	-48966034	17B L1.05	9 m	I	NC	Rib	-11,8	20,1	42,1	15	3,3		Pezo-Lanfranco et al. 2018
Jabuticabeira II	-28589535	-48966034	1D L1.05	4 y	I	NC	Petrous	-11,3	17,2	40,5	14,7	3,2		Pezo-Lanfranco et al. 2018
Jabuticabeira II	-28589535	-48966034	25A L2.65	A	F	NC	Rib	-11,1	18,3	39,7	14	3,3		Pezo-Lanfranco et al. 2018
Jabuticabeira II	-28589535	-48966034	35B L2.05	4 y	I	NC	Rib	-10,2	18,3	40,3	14,7	3,2		Pezo-Lanfranco et al. 2018
Jabuticabeira II	-28589535	-48966034	3E L6-B3	1 y	I	NC	Rib	-10,9	18,7	41,8	15,1	3,2		Pezo-Lanfranco et al. 2018
Jabuticabeira II	-28589535	-48966034	3F L6	6 m	I	NC	Rib	-11,9	20,5	40,4	14,5	3,3		Pezo-Lanfranco et al. 2018
Jabuticabeira II	-28589535	-48966034	Base 1.25 L1	A	F	NC	Rib	-12,2	14,6	38	13,2	3,4		Pezo-Lanfranco et al. 2018
Jabuticabeira II	-28589535	-48966034	Bebê L1/L2-T	9 m	I	NC	Rib	-11,7	19,6	40,8	14,6	3,3		Pezo-Lanfranco et al. 2018
Laranjeiras I	-26997739	-48590439	118	A	M	NC	Ulna	-12,2	14,2	41,7	14,99	3,25	2,94	Parks Crouch 2013
Laranjeiras I	-26997739	-48590439	119	A	F	NC	Ulna	-12,7	16,5	40,49	14,67	3,23	10,5	Parks Crouch 2013
Laranjeiras I	-26997739	-48590439	126	A	I	NC	Tibia	-13,1	16,2	39,17	13,89	3,30		Parks Crouch 2013
Laranjeiras I	-26997739	-48590439	136	A	F	NC	Rib	-14,9	15,0	39,67	13,66	3,40		Parks Crouch 2013
Laranjeiras I	-26997739	-48590439	140	A	I	NC	Ulna	-19,8	10,7	38,04	13,78	3,23		Parks Crouch 2013
Laranjeiras I	-26997739	-48590439	141	A	M	NC	Rib	-12,7	15,8	39,56	14,46	3,21		Parks Crouch 2013
Laranjeiras I	-26997739	-48590439	144	A	F	NC	Rib	-13,9	15,3	39,44	14,33	3,22		Parks Crouch 2013
Laranjeiras I	-26997739	-48590439	146	A	F	NC	Fibula	-13,6	15,5	41,23	14,02	3,44		Parks Crouch 2013
Laranjeiras I	-26997739	-48590439	152	A	M	NC	Fibula	-13,7	16,9	40,26	14,41	3,26		Parks Crouch 2013
Piaçaguera	-23875916	-46378753	5	36-50	M	NC	Rib	-15,6	13,3	34	11,5	3,4	1,7	Colonese et al. 2014
Piaçaguera	-23875916	-46378753	6	21-35	M	NC	Rib	-15,6	13,7	37,3	12,8	3,4	0,8	Colonese et al. 2014
Piaçaguera	-23875916	-46378753	9	>50	F	NC	Rib	-16,7	12,5	36,9	12,4	3,5	0,3	Colonese et al. 2014
Piaçaguera	-23875916	-46378753	14	36-50	I	NC	Rib	-15,0	13,9	38,9	13,8	3,3	1,6	Colonese et al. 2014
Piaçaguera	-23875916	-46378753	15	36-50	F	NC	Rib	-16,3	13,2	37	12,6	3,4	3,8	Colonese et al. 2014
Piaçaguera	-23875916	-46378753	17	2021-11-20	F	NC	Rib	-16,5	12,9	34,5	11,4	3,5	1,1	Colonese et al. 2014
Piaçaguera	-23875916	-46378753	18	2021-11-20	I	NC	Rib	-15,4	14,2	40,9	14,4	3,3	1,9	Colonese et al. 2014
Piaçaguera	-23875916	-46378753	19	36-50	I	NC	Rib	-15,2	13,2	40,6	14,2	3,3	1,9	Colonese et al. 2014
Piaçaguera	-23875916	-46378753	32	2021-11-20	F	NC	Rib	-15,3	14,3	38,7	13,7	3,3	1,2	Colonese et al. 2014
Piaçaguera	-23875916	-46378753	36	21-35	F	NC	Rib	-15,3	13,9	34,3	11,9	3,4	6,3	Colonese et al. 2014
Piaçaguera	-23875916	-46378753	52	36-50	F	NC	Rib	-13,7	14,0	33,9	11,7	3,4	1,3	Colonese et al. 2014
Piaçaguera	-23875916	-46378753	56	36-50	F	NC	Rib	-12,9	15,6	35	12,6	3,2	1,2	Colonese et al. 2014
Piaçaguera	-23875916	-46378753	1A	21-35	F	NC	Rib	-16,2	13,2	39,3	13,4	3,4	0,9	Colonese et al. 2014
Zé Espinho	-22972589	-43620732	2059	A	I	NC	Fibula	-13,8	13,9	42,39	15,03	3,30	3,31	Parks Crouch 2013/Dating Marinho et al. 2006
Galheta IV	-28563497	-48788383	1	I	I	C	Rib	-10,3	18,3	39.7	14.4	3.2	4.1	Colonese et al. 2014
Galheta IV	-28563497	-48788383	2	I	I	C	Rib	-11,4	17,3	31.0	10.4	3.5	0.8	Colonese et al. 2014
Galheta IV	-28563497	-48788383	4	A	I	C	Rib	-11,1	17,4	39.3	14.2	3.2	4.4	Colonese et al. 2014
Galheta IV	-28563497	-48788383	5	A	I	C	Rib	-11,6	17.8	35.3	11.9	3.5	1.2	Colonese et al. 2014
Galheta IV	-28563497	-48788383	6	A	M	C	Rib	-10,5	17,1	42.9	15.8	3.2	6.7	Colonese et al. 2014
Galheta IV	-28563497	-48788383	7	NA	F	C	Rib	-14,1	16,2	42.4	15.3	3.2	3.5	Colonese et al. 2014
Galheta IV	-28563497	-48788383	9	I	I	C	Rib	-10,9	17,4	42.3	14.7	3.4	2.9	Colonese et al. 2014
Laranjeiras II	-26997739	-48590439	22	YA	I	C	Ulna	-19,2	10,9	41,69	14,17	3,44		Parks Crouch 2013
Laranjeiras II	-26997739	-48590439	30	A	F	C	Femur	-15,7	15,8	42,17	14,34	3,44	11,5	Parks Crouch 2013
Laranjeiras II	-26997739	-48590439	35	A	I	C	Humerus	-14,6	16,6	40,06	14,76	3,17	12	Parks Crouch 2013
Laranjeiras II	-26997739	-48590439	36	A	I	C	Fibula	-16,7	13,6	40,29	13,63	3,46		Parks Crouch 2013
Laranjeiras II	-26997739	-48590439	37	A	F	C	Ulna	-16,3	15,0	42,14	14,28	3,45	7,31	Parks Crouch 2013
Laranjeiras II	-26997739	-48590439	45	A	M	C	Ulna	-15,7	16,1	39,01	14,01	3,25		Parks Crouch 2013
Laranjeiras II	-26997739	-48590439	50	A	I	C	Rib	-14,7	14,9	41,36	14,1	3,39		Parks Crouch 2013
Laranjeiras II	-26997739	-48590439	59	A	M	C	Radius	-13,7	17,1	40,97	13,76	3,49		Parks Crouch 2013
Laranjeiras II	-26997739	-48590439	62	A	I	C	Fibula	-14,4	17,2	41,68	13,96	3,50	4,39	Parks Crouch 2013
Laranjeiras II	-26997739	-48590439	73	A	I	C	Fibula	-13,8	17,4	39,94	14,38	3,25		Parks Crouch 2013
Laranjeiras II	-26997739	-48590439	78	A	F	C	Fibula	-14,8	16,3	40,07	14,47	3,24	4,62	Parks Crouch 2013
Laranjeiras II	-26997739	-48590439	89	A	F	C	Femur	-14,6	15,9	41,43	13,85	3,51		Parks Crouch 2013
Laranjeiras II	-26997739	-48590439	94	A	I	C	Fibula	-15,8	14,7	40,73	14,81	3,22		Parks Crouch 2013
Laranjeiras II	-26997739	-48590439	108	A	I	C	Fibula	-15,1	14,4	38,82	14,15	3,21	8	Parks Crouch 2013
Laranjeiras II	-26997739	-48590439	112	A	M	C	Humerus	-12,5	17,6	40,57	13,59	3,50		Parks Crouch 2013
Tapera	-27686432	-48570976	T63	OA	M	C	Dentine	-11,5	17,1			3,2	12,7	Bastos et al. 2015
Tapera	-27686432	-48570976	T100		F	C	Dentine	-10,8	16,4			3,1	10,7	Bastos et al. 2015
Tapera	-27686432	-48570976	T107		F	C	Dentine	-11,1	17,0			3,1	13,5	Bastos et al. 2015
Tapera	-27686432	-48570976	T11		M	C	Dentine	-11,6	17,5			3,3	11,6	Bastos et al. 2015
Tapera	-27686432	-48570976	T115		F	C	Dentine	-11,9	19,8			3,1	8,8	Bastos et al. 2015
Tapera	-27686432	-48570976	T117		F	C	Dentine	-11,3	17,3			3,1	11	Bastos et al. 2015
Tapera	-27686432	-48570976	T119		M	C	Dentine	-10,8	17,0			3,2	7,9	Bastos et al. 2015
Tapera	-27686432	-48570976	T12		M	C	Dentine	-10,8	16,7			3,4	7,5	Bastos et al. 2015
Tapera	-27686432	-48570976	T122		F	C	Dentine	-11,5	16,4			3,1	11,8	Bastos et al. 2015
Tapera	-27686432	-48570976	T131		F	C	Dentine	-11,0	17,5			3,2	10,5	Bastos et al. 2015
Tapera	-27686432	-48570976	T146		F	C	Dentine	-10,7	18,2			3,2	12,4	Bastos et al. 2015
Tapera	-27686432	-48570976	T150		F	C	Dentine	-11,1	17,2			3,1	12,9	Bastos et al. 2015
Tapera	-27686432	-48570976	T156		M	C	Dentine	-12,1	17,0			3,4	5,6	Bastos et al. 2015
Tapera	-27686432	-48570976	T159		M	C	Dentine	-10,3	18,8			3,3	11,8	Bastos et al. 2015
Tapera	-27686432	-48570976	T16		F	C	Dentine	-10,7	16,9			3,2	12,4	Bastos et al. 2015
Tapera	-27686432	-48570976	T166		M	C	Dentine	-10,8	20,7			3,3	10,2	Bastos et al. 2015
Tapera	-27686432	-48570976	T167		M	C	Dentine	-10,3	20,8			3,4	12,9	Bastos et al. 2015
Tapera	-27686432	-48570976	T169		F	C	Dentine	-10,8	20,8			3,3	11,7	Bastos et al. 2015
Tapera	-27686432	-48570976	T18		F	C	Dentine	-10,9	19,1			3,2	7,4	Bastos et al. 2015
Tapera	-27686432	-48570976	T19		M	C	Dentine	-10,9	17,3			3,2	10,9	Bastos et al. 2015
Tapera	-27686432	-48570976	T2		F	C	Dentine	-11,2	18,5			3,2	12,3	Bastos et al. 2015
Tapera	-27686432	-48570976	T20		F	C	Dentine	-12,3	17,4			3,2	10,9	Bastos et al. 2015
Tapera	-27686432	-48570976	T23		F	C	Dentine	-11,2	16,3			3,2	9,4	Bastos et al. 2015
Tapera	-27686432	-48570976	T31		F	C	Dentine	-10,4	17,0			3,2	14,9	Bastos et al. 2015
Tapera	-27686432	-48570976	T32		F	C	Dentine	-12,4	19,2			3,2	7,9	Bastos et al. 2015
Tapera	-27686432	-48570976	T34		M	C	Dentine	-9,9	16,6			3,2	12,2	Bastos et al. 2015
Tapera	-27686432	-48570976	T35		M	C	Dentine	-10,5	16,4			3,3	8,4	Bastos et al. 2015
Tapera	-27686432	-48570976	T39		F	C	Dentine	-12,3	16,6			3,3	12,7	Bastos et al. 2015
Tapera	-27686432	-48570976	T4		F	C	Dentine	-11,9	20,1			3,2	9,5	Bastos et al. 2015
Tapera	-27686432	-48570976	T42		M	C	Dentine	-10,7	17,0			3,3	14	Bastos et al. 2015
Tapera	-27686432	-48570976	T56A		M	C	Dentine	-11,0	17,5			3,1	14,2	Bastos et al. 2015
Tapera	-27686432	-48570976	T66		F	C	Dentine	-9,6	16,8			3,1	12,4	Bastos et al. 2015
Tapera	-27686432	-48570976	T97		M	C	Dentine	-11,2	16,9			3,2	13,4	Bastos et al. 2015
Tapera	-27686432	-48570976	T98		F	C	Dentine	-10,5	16,7			3,1	14,3	Bastos et al. 2015
Tapera	-27686432	-48570976	7	A	F	C	Fibula	-12,3	16,2	41,31	13,63	3,54		Parks Crouch 2013
Tapera	-27686432	-48570976	9	A	M	C	Ulna	-10,9	17,4	39,31	13,8	3,33		Parks Crouch 2013
Tapera	-27686432	-48570976	16	A	I	C	Rib	-11,5	17,0	42,33	14,59	3,39		Parks Crouch 2013
Tapera	-27686432	-48570976	26	A	M	C	Rib	-9,6	16,7	31,32	11,09	3,30		Parks Crouch 2013
Tapera	-27686432	-48570976	43	A	F	C	Ulna	-11,7	16,3	39,98	14,98	3,13		Parks Crouch 2013
Tapera	-27686432	-48570976	49	A	I	C	Radius	-10,6	15,1	41,58	14,24	3,42		Parks Crouch 2013
Tapera	-27686432	-48570976	67	A	F	C	Rib	-11,0	16,0	42,98	14,61	3,44	4,28	Parks Crouch 2013
Tapera	-27686432	-48570976	126	A	I	C	Radius	-11,3	15,7	43,16	14,41	3,51		Parks Crouch 2013
Tapera	-27686432	-48570976	155	A	M	C	Rib	-10,5	15,5	42,9	14,25	3,52	6,21	Parks Crouch 2013
Tapera	-27686432	-48570976	14	A	F	C	Rib	-12,1	16,9	42,3	14,2	3,50	11,2	Average Bastos et al. 2015 and Parks Crouch 2013
Tapera	-27686432	-48570976	28	A	M	C	Fibula	-11,2	16,1	42,4	14,6	3,41	7,7	Average Bastos et al. 2015 and Parks Crouch 2013
Tapera	-27686432	-48570976	41	A	F	C	Rib	-11,9	17,6	43,4	14,8	3,42	6,8	Average Bastos et al. 2015 and Parks Crouch 2013
Tapera	-27686432	-48570976	72	A	F	C	Rib	-10,8	16,6	43,5	15,5	3,28	8,5	Average Bastos et al. 2015 and Parks Crouch 2013
Tapera	-27686432	-48570976	73	A	F	C	Radius	-11,4	17,1	44,2	15,8	3,29	14,3	Average Bastos et al. 2015 and Parks Crouch 2013
Tapera	-27686432	-48570976	125	A	M	C	Rib	-10,9	17,1	41,6	15,0	3,24	7,2	Average Bastos et al. 2015 and Parks Crouch 2013
Tapera	-27686432	-48570976	152	A	F	C	Fibula	-12,0	17,4	41,5	14,7	3,30	10,7	Average Bastos et al. 2015 and Parks Crouch 2013
Tapera	-27686432	-48570976	158	YA	M	C	Rib	-10,4	16,9	42,1	14,8	3,32	5,5	Average Bastos et al. 2015 and Parks Crouch 2013

## Sheet: Babitonga human isotopic data
Site	Latitute	Longitude	SK ID	Age	Sex	Period	Anatomical part	d13C	d15N	%C	%N	C:N	Yield	Ref	Observation
Enseada I	-26221487	-48497756	14	A	M	LNC	Rib	-10,8	17,8	32,18	14,92	2,53	4,04	Parks Crouch 2013	Modelled in this study
Enseada I	-26221487	-48497756	15	YA	M	LNC	Radius	-10,7	13,9	34,84	14,83	2,75		Parks Crouch 2013	Modelled in this study
Espinheiros II	-26283737	-48793657	6	A	PM	LNC	Fibula	-11,1	14,4	36,1	13,24	3,20		Parks Crouch 2013	Modelled in this study
Espinheiros II	-26283737	-48793657	9	A	PM	LNC	Long bone	-12,0	13,1	38,74	13,97	3,24	1,91	Parks Crouch 2014	Modelled in this study
Forte Marechal Luz	-26165681	-48.532026	F11			LNC	Dentine	-11,6	16,9			3,3	8,0	Bastos et al. 2014	Modelled in this study
Forte Marechal Luz	-26165681	-48.532026	F11B			LNC	Dentine	-12,2	15,0			3,5	8,6	Bastos et al. 2015	Modelled in this study
Forte Marechal Luz	-26165681	-48.532026	F23			LNC	Dentine	-12,0	15,4			3,4	5,7	Bastos et al. 2016	Modelled in this study
Forte Marechal Luz	-26165681	-48.532026	F32			LNC	Dentine	-11,0	15,0			3,5	8,0	Bastos et al. 2017	Modelled in this study
Forte Marechal Luz	-26165681	-48.532026	F36			LNC	Dentine	-11,4	15,4			3,4	5,9	Bastos et al. 2018	Modelled in this study
Forte Marechal Luz	-26165681	-48.532026	F43			LNC	Dentine	-11,2	15,9			3,4	3,1	Bastos et al. 2019	Modelled in this study
Forte Marechal Luz	-26165681	-48.532026	F6			LNC	Dentine	-14,6	14,8			3,2	8,4	Bastos et al. 2020	Modelled in this study
Forte Marechal Luz	-26165681	-48.532026	10	A	I	LNC	Tibia	-11,6	14,5	42,42	13,64	3,61		Parks Crouch 2013	Modelled in this study
Forte Marechal Luz	-26165681	-48.532026	11	A	I	LNC	Humerus	-12,4	15,6	41,73	13,5	3,62	3,53	Parks Crouch 2014	Modelled in this study
Forte Marechal Luz	-26165681	-48.532026	13	A	I	LNC	Fibula	-11,7	14,8	42,13	16,55	2,98	3,15	Parks Crouch 2015	Modelled in this study
Forte Marechal Luz	-26165681	-48.532026	22	A	I	LNC	Femur	-10,9	14,6	41,77	13,56	3,60		Parks Crouch 2016	Modelled in this study
Forte Marechal Luz	-26165681	-48.532026	40	A	I	LNC	Humerus	-14,8	12,7	40,68	13,12	3,63	1,72	Parks Crouch 2017	Modelled in this study
Forte Marechal Luz	-26165681	-48.532026	46	A	I	LNC	Radius	-10,8	14,1	43,59	15,53	3,29		Parks Crouch 2018	Modelled in this study
Forte Marechal Luz	-26165681	-48.532026	49	A	I	LNC	Fibula	-14,8	12,9	40,97	14,68	3,26		Parks Crouch 2019	Modelled in this study
Morro do Ouro	-26314521	-48827824	5	A	I	ENC	Fibula	-15,0	12,0	38,33	13,74	3,27		Parks Crouch 2013	Modelled in this study
Morro do Ouro	-26314521	-48827824	33	A	F	ENC	Long bone	-18,2	10,7	37,29	12,96	3,37		Parks Crouch 2013	Modelled in this study
Morro do Ouro	-26314521	-48827824	59	A	F	ENC	Long bone	-21,2	8,8	38,22	13,51	3,31	7,7	Parks Crouch 2014	Modelled in this study
Morro do Ouro	-26314521	-48827824	44A	A	I	ENC	Long bone	-12,5	14,1	40,98	14,72	3,25		Parks Crouch 2013	Modelled in this study
Morro do Ouro	-26314521	-48827824	84A	A	F	ENC	Long bone	-12,6	13,8	35,68	12,88	3,24	1,75	Parks Crouch 2013	Modelled in this study
Morro do Ouro	-26314521	-48827824	80	A	M	ENC	Humerus	-11,9	13,0	38,67	12,92	3,50		Parks Crouch 2013	Modelled in this study
Morro do Ouro	-26314521	-48827824	MO 14	MA	F	ENC	Rib	-13,3	13,3	29,2	9,9	3,5		Pezo-Lanfranco et al. 2018	Modelled in this study
Morro do Ouro	-26314521	-48827824	MO 2	MA	F?	ENC	Rib	-12,9	13,3	35,7	12,5	3,3		Pezo-Lanfranco et al. 2018	Modelled in this study
Morro do Ouro	-26314521	-48827824	MO 22	YA	M	ENC	Rib	-13,4	13,8	37,6	13,1	3,4		Pezo-Lanfranco et al. 2018	Modelled in this study
Morro do Ouro	-26314521	-48827824	MO 23	MA	M	ENC	Rib	-14,1	13,2	38,3	13,3	3,4		Pezo-Lanfranco et al. 2018	Modelled in this study
Morro do Ouro	-26314521	-48827824	MO 28	A	F	ENC	Rib	-12,4	13,6	30,1	10,4	3,4		Pezo-Lanfranco et al. 2018	Modelled in this study
Morro do Ouro	-26314521	-48827824	MO 29	MA	M	ENC	Rib	-17,1	12,5	32	10,9	3,4		Pezo-Lanfranco et al. 2018	Modelled in this study
Morro do Ouro	-26314521	-48827824	MO 31	A	I	ENC	Rib	-12,9	13,4	31,2	10,6	3,4		Pezo-Lanfranco et al. 2018	Modelled in this study
Morro do Ouro	-26314521	-48827824	MO 38	YA	M	ENC	Rib	-13,2	14,0	36,2	12,7	3,3		Pezo-Lanfranco et al. 2018	Modelled in this study
Morro do Ouro	-26314521	-48827824	MO 47	MA	M	ENC	Rib	-12,0	14,1	29,2	10,1	3,4		Pezo-Lanfranco et al. 2018	Modelled in this study
Morro do Ouro	-26314521	-48827824	MO 52	MA	M	ENC	Rib	-13,0	13,0	30,5	10,7	3,3		Pezo-Lanfranco et al. 2018	Modelled in this study
Morro do Ouro	-26314521	-48827824	MO 56	YA	F	ENC	Cranial	-13,8	12,2	25,1	8,6	3,4		Pezo-Lanfranco et al. 2018	Modelled in this study
Morro do Ouro	-26314521	-48827824	MO 57	OA	M?	ENC	Rib	-12,3	13,2	19,3	6,5	3,5		Pezo-Lanfranco et al. 2018	Modelled in this study
Morro do Ouro	-26314521	-48827824	MO 59	YA	F	ENC	Rib	-20,6	7,0	16,7	5,7	3,5		Pezo-Lanfranco et al. 2018	Modelled in this study
Morro do Ouro	-26314521	-48827824	MO 60	MA	M	ENC	Rib	-14,3	12,0	28,4	9,8	3,4		Pezo-Lanfranco et al. 2018	Modelled in this study
Morro do Ouro	-26314521	-48827824	MO 82A	MA	F	ENC	Rib	-13,4	12,9	28,2	9,8	3,4		Pezo-Lanfranco et al. 2018	Modelled in this study
Morro do Ouro	-26314521	-48827824	MO 84B	4y	I	ENC	Rib	-13,8	14,5	37,2	13,1	3,3		Pezo-Lanfranco et al. 2018	Modelled in this study
Rio Comprido	-26275556	-48806944	37	A	PF	ENC	Fibula	-13,4	13,6	39,6	13,95	3,32		Parks Crouch 2013	Modelled in this study
Rio Comprido	-26275556	-48806944	40	A	PM	ENC	Femur	-11,7	14,5	37,54	13,3	3,30		Parks Crouch 2013	Modelled in this study
Rio Comprido	-26275556	-48806944	53	A	I	ENC	Long bone	-12,7	14,2	38,62	13,69	3,30		Parks Crouch 2013	Modelled in this study
Rio Comprido	-26275556	-48806944	22	A	I	ENC	Long bone	-12,5	13,54	35,24	12,63	3,27		Parks Crouch 2014	Modelled in this study
Rio Comprido I	-26275556	-48806944	RC 42B	8y	I	ENC	Rib	-15,2	12,4	35,1	12,3	3,3		Pezo-Lanfranco et al. 2018	Modelled in this study
Rio Comprido I	-26275556	-48806944	RC 52	Ad	F	ENC	Cranial	-14,1	11,7	16,2	5,5	3,4		Pezo-Lanfranco et al. 2018	Modelled in this study
Rio Comprido I	-26275556	-48806944	RC 66	YA	M	ENC	Rib	-12,5	13,4	37,8	13,2	3,3		Pezo-Lanfranco et al. 2018	Modelled in this study
Rio Comprido I	-26275556	-48806944	RC 67 A	YA	F	ENC	Rib	-13,0	12,8	26	9,1	3,3		Pezo-Lanfranco et al. 2018	Modelled in this study
Rio Comprido I	-26275556	-48806944	RC 67 D	YA	F	ENC	Cranial	-12,2	14,8	40,5	14,5	3,3		Pezo-Lanfranco et al. 2018	Modelled in this study
Rio Comprido I	-26275556	-48806944	RC 68	MA	M	ENC	Cranial	-11,4	15,0	38,9	13,8	3,3		Pezo-Lanfranco et al. 2018	Modelled in this study
Rio Comprido II	-26275556	-48806944	RC 1A	MA	F	ENC	Rib	-12,6	13,6	26,9	9,1	3,5		Pezo-Lanfranco et al. 2018	Modelled in this study
Rio Comprido II	-26275556	-48806944	RC 22	A	I	ENC	Rib	-13,9	12,4	33,1	10,9	3,5		Pezo-Lanfranco et al. 2018	Modelled in this study
Rio Comprido II	-26275556	-48806944	RC 2A	6y	I	ENC	Rib	-13,4	12,2	21,1	7	3,5		Pezo-Lanfranco et al. 2018	Modelled in this study
Rio Comprido II	-26275556	-48806944	RC 3	A	M	ENC	Rib	-12,2	12,9	32,7	11,4	3,3		Pezo-Lanfranco et al. 2018	Modelled in this study
Rio Comprido II	-26275556	-48806944	RC 30A	YA	M	ENC	Rib	-13,4	12,9	17,5	5,8	3,6		Pezo-Lanfranco et al. 2018	Modelled in this study
Rio Comprido II	-26275556	-48806944	RC 44	MA	F	ENC	Rib	-13,4	14,5	35,5	12,7	3,3		Pezo-Lanfranco et al. 2018	Modelled in this study
Rio Comprido II	-26275556	-48806944	RC 4A	MA	M	LNC	Rib	-13,9	16,3	41	14,6	3,3		Pezo-Lanfranco et al. 2018	Modelled in this study
Casa de Pedra	-263376482	-485651196	CP34			ENC	Rib	-14,02	13,32	42,24	15,01	3,3	8,48	This study	Modelled in this study
Enseada I	-26221487	-48497756	1	A	I	C	Humerus	-12,9	14,7	38,01	13,86	3,21	6,02	Parks Crouch 2013	Modelled in this study
Enseada I	-26221487	-48497756	7	A	M	C	Rib	-12,7	14,7	40,47	14,81	3,19		Parks Crouch 2014	Modelled in this study
Enseada I	-26221487	-48497756	10	A	PM	C	Humerus	-12,6	17,0	39,28	14,02	3,28		Parks Crouch 2015	Modelled in this study
Forte Marechal Luz	-26165681	-48.532026	F19			C	Dentine	-15,5	14,7			3,5	9,9	Bastos et al. 2014	Modelled in this study
Forte Marechal Luz	-26165681	-48.532026	F26			C	Dentine	-12,5	14,9			3,2		Bastos et al. 2015	Modelled in this study
Forte Marechal Luz	-26165681	-48.532026	F5			C	Dentine	-13,5	16,7			3,3	9,9	Bastos et al. 2016	Modelled in this study
Forte Marechal Luz	-26165681	-48.532026	F55			C	Dentine	-12,1	16,6			3,4	10,4	Bastos et al. 2017	Modelled in this study
Forte Marechal Luz	-26165681	-48.532026	F56			C	Dentine	-13,4	16,4			3,4	7,2	Bastos et al. 2018	Modelled in this study
Forte Marechal Luz	-26165681	-48.532026	7	A	I	C	Femur	-13,7	15,4	39,6	12,72	3,61		Parks Crouch 2013	Modelled in this study
Forte Marechal Luz	-26165681	-48.532026	28	A	PF	C	Tibia	-14,5	13,9	41,4	13,44	3,60		Parks Crouch 2014	Modelled in this study
Forte Marechal Luz	-26165681	-48.532026	30	A	I	C	Radius	-12,8	16,4	42,63	15,36	3,25	2,47	Parks Crouch 2015	Modelled in this study
Forte Marechal Luz	-26165681	-48.532026	33	A	I	C	Tibia	-13,9	14,5	41,83	15,02	3,22		Parks Crouch 2016	Modelled in this study
Forte Marechal Luz	-26165681	-48.532026	52	A	I	C	Fibula	-13,3	16,3	41,68	14,83	3,29		Parks Crouch 2017	Modelled in this study
Forte Marechal Luz	-26165681	-48.532026	53	A	M	C	Scapula	-13,3	15,5	43,16	15,22	3,32		Parks Crouch 2018	Modelled in this study
Forte Marechal Luz	-26165681	-48.532026	56	A	I	C	Fibula	-13,5	14,2	42,2	14,89	3,31		Parks Crouch 2019	Modelled in this study

## Sheet: Fauna isotopic data
Site	ID	Species	Latin name	Environment	d13C	d15N	%C	%N	C:N	Source
Itacoara	It-013	Catfish	Loricariidae	Freshwater	-25.38	7.21	42.41	15.02	3.29	This study
Itacoara	It-014	Catfish	Loricariidae	Freshwater	-25.87	7.11	40.32	13.93	3.38	This study
Itacoara	It-019	Catfish	Loricariidae	Freshwater	-24.79	7.13	37.7	12.94	3.4	This study
Itacoara	It-002	Fish	Hoplias spp.	Freshwater	-22.22	9.94	34.63	10.81	3.45	This study
Itacoara	It-004	Fish	Hoplias spp.	Freshwater	-23.03	9.67	26.8	9.29	3.37	This study
Itacoara	It-005	Fish	Hoplias spp.	Freshwater	-24.02	10.34	35.81	12	3.48	This study
Itacoara	It-006	Fish	Hoplias spp.	Freshwater	-23.19	9.35	13.65	4.45	3.58	This study
Itacoara	It-007	Fish	Hoplias spp.	Freshwater	-18.53	12.14	35.14	12.14	3.38	This study
Itacoara	It-008	Fish	Hoplias spp.	Freshwater	-23.03	10.36	25.21	8.55	3.41	This study
Itacoara	It-009	Fish	Hoplias spp.	Freshwater	-22.55	12.03	34.73	11.27	3.6	This study	* Identification made using ZooMS. See SI Table 1C for details.
Bupeva II	Bu II-021	Marine mammal	Eubalaena australis*	Marine/Brackish	-15.68	7.99	15.42	5.37	3.35	This study	* Identification made using ZooMS. See SI Table 1C for details.
Bupeva II	Bu II-026	Marine mammal	Eubalaena australis*	Marine/Brackish	-13.31	13.18	20.52	7.93	3.02	This study	* Identification made using ZooMS. See SI Table 1C for details.
Bupeva II	Bu II-027	Marine mammal	Eubalaena australis*	Marine/Brackish	-14.21	11.73	19.38	6.95	3.25	This study	* Identification made using ZooMS. See SI Table 1C for details.
Bupeva II	Bu II-029	Marine mammal	Eubalaena australis*	Marine/Brackish	-15.69	9.25	21.1	7.81	3.15	This study	* Identification made using ZooMS. See SI Table 1C for details.
Casa de Pedra	CP33	Baleen whale	Megaptera novaeangliae*	Marine/Brackish	-21.71	9.67	39.49	13.67	3.37	This study	* Identification made using ZooMS. See SI Table 1C for details.
Morro do Ouro	MO 028	Baleen whale	Eubalaena australis*	Marine/Brackish	-16.44	8.54	32.35	10.82	3.49	This study	* Identification made using ZooMS. See SI Table 1C for details.
Morro do Ouro	MO 029	Baleen whale	Eubalaena australis*	Marine/Brackish	-16.53	8.74	37.63	12.81	3.43	This study	* Identification made using ZooMS. See SI Table 1C for details.
Morro do Ouro	MO 030	Baleen whale	Eubalaena australis*	Marine/Brackish	-16.48	8.76	35.54	11.87	3.49	This study	* Identification made using ZooMS. See SI Table 1C for details.
Morro do Ouro	MO 032	Baleen whale	Eubalaena australis*	Marine/Brackish	-15.9	8.71	34.32	11.71	3.42	This study	* Identification made using ZooMS. See SI Table 1C for details.
Morro do Ouro	MO 034	Oceanic dolphin	Delphinidae*	Marine/Brackish	-9.23	12.95	41.11	13.91	3.45	This study	* Identification made using ZooMS. See SI Table 1C for details.
Morro do Ouro	MO 035	Oceanic dolphin	Delphinidae*	Marine/Brackish	-9.76	10.79	42.26	14.8	3.33	This study	* Identification made using ZooMS. See SI Table 1C for details.
Morro do Ouro	MO 036	Oceanic dolphin	Delphinidae*	Marine/Brackish	-10.18	12.47	22.78	8.24	3.23	This study	* Identification made using ZooMS. See SI Table 1C for details.
Morro do Ouro	MO 037	Oceanic dolphin	Delphinidae*	Marine/Brackish	-9.42	11.08	32.12	10.91	3.43	This study	* Identification made using ZooMS. See SI Table 1C for details.
Morro do Ouro	MO 012	Whitemouth croaker	Micropogonias furnieri	Marine/Brackish	-13.15	9.45	42.07	14.6	3.36	This study
Morro do Ouro	MO 013	Whitemouth croaker	Micropogonias furnieri	Marine/Brackish	-12.78	9.73	42.88	15.19	3.29	This study
Morro do Ouro	MO 015	Whitemouth croaker	Micropogonias furnieri	Marine/Brackish	-12.21	9.01	21.52	7.97	3.15	This study
Morro do Ouro	MO 016	Whitemouth croaker	Micropogonias furnieri	Marine/Brackish	-15.28	7.42	23.39	8.6	3.17	This study
Morro do Ouro	MO 017	Whitemouth croaker	Micropogonias furnieri	Marine/Brackish	-12.48	9.69	36.4	12.62	3.36	This study
Morro do Ouro	MO 018	Whitemouth croaker	Micropogonias furnieri	Marine/Brackish	-12.9	10.1	32.48	11.37	3.33	This study
Morro do Ouro	MO 019	Whitemouth croaker	Micropogonias furnieri	Marine/Brackish	-10.84	9.1	39.65	14.4	3.21	This study
Morro do Ouro	MO 020	Whitemouth croaker	Micropogonias furnieri	Marine/Brackish	-12.54	10.86	40.7	14.72	3.23	This study
Bupeva II	Bu II-003	Barred grunt	Conodon nobilis	Marine/Brackish	-11.3	12.01	34.14	12.65	3.15	This study
Bupeva II	Bu II-004	Barred grunt	Conodon nobilis	Marine/Brackish	-10.8	12.2	37.16	13.88	3.13	This study
Bupeva II	Bu II-005	Barred grunt	Conodon nobilis	Marine/Brackish	-11.14	12.59	36.36	13.44	3.16	This study
Bupeva II	Bu II-008	Barred grunt	Conodon nobilis	Marine/Brackish	-10.06	11.83	33.5	12.29	3.18	This study
Bupeva II	Bu II-011	Cutlassfish	Trichiurus spp.	Marine/Brackish	-13.9	13.05	26.35	9.17	3.35	This study
Bupeva II	Bu II-012	Cutlassfish	Trichiurus spp.	Marine/Brackish	-13.39	13.56	30.93	11.04	3.27	This study
Bupeva II	Bu II-013	Cutlassfish	Trichiurus spp.	Marine/Brackish	-12.63	13.08	20.53	7.48	3.2	This study
Bupeva II	Bu II-014	Cutlassfish	Trichiurus spp.	Marine/Brackish	-12.42	12.56	17.87	6.76	3.09	This study
Bupeva II	Bu II-015	Cutlassfish	Trichiurus spp.	Marine/Brackish	-13.31	12.97	36.63	12.72	3.36	This study
Bupeva II	Bu II-016	Cutlassfish	Trichiurus spp.	Marine/Brackish	-11.76	13.53	15.58	5.58	3.04	This study
Bupeva II	Bu II-017	Cutlassfish	Trichiurus spp.	Marine/Brackish	-13.09	13.08	20.23	7.42	3.18	This study
Bupeva II	Bu II-019	Cutlassfish	Trichiurus spp.	Marine/Brackish	-12.73	12.78	19.5	7.17	3.18	This study
Bupeva II	Bu II-020	Cutlassfish	Trichiurus spp.	Marine/Brackish	-12.92	13.44	19.38	7.13	3.17	This study
Casa de Pedra	CP11	Archosargus	Archosargus sp.	Marine/Brackish	-17.64	9.72	41.95	14.54	3.37	This study
Casa de Pedra	CP12	Archosargus	Archosargus sp.	Marine/Brackish	-17.5	10.14	37.29	12.96	3.36	This study
Casa de Pedra	CP13	Archosargus	Archosargus sp.	Marine/Brackish	-13.97	9.65	38.44	13.41	3.34	This study
Casa de Pedra	CP15	Archosargus	Archosargus sp.	Marine/Brackish	-14.4	8.61	41.28	14.41	3.34	This study
Casa de Pedra	CP16	Archosargus	Archosargus sp.	Marine/Brackish	-16.99	9.97	34.72	11.29	3.59	This study
Casa de Pedra	CP18	Archosargus	Archosargus sp.	Marine/Brackish	-18.37	9.29	38.56	13.29	3.39	This study
Casa de Pedra	CP20	Archosargus	Archosargus sp.	Marine/Brackish	-17.13	9.08	41.12	14.4	3.33	This study
Morro do Ouro	MO 001	Snook	Centropomus sp.	Marine/Brackish	-12.32	11.12	37.6	13.34	3.29	This study
Morro do Ouro	MO 002	Snook	Centropomus sp.	Marine/Brackish	-10.08	12.96	36.42	13.17	3.23	This study
Morro do Ouro	MO 003	Snook	Centropomus sp.	Marine/Brackish	-10.39	11.08	42.08	14.72	3.33	This study
Morro do Ouro	MO 005	Snook	Centropomus sp.	Marine/Brackish	-10.45	11.5	39.82	14.15	3.28	This study
Morro do Ouro	MO 006	Snook	Centropomus sp.	Marine/Brackish	-10.71	12.05	28.84	10.28	3.27	This study
Morro do Ouro	MO 007	Snook	Centropomus sp.	Marine/Brackish	-10.14	12.15	42.24	14.65	3.36	This study
Morro do Ouro	MO 008	Snook	Centropomus sp.	Marine/Brackish	-10.43	11.58	36.39	13.15	3.23	This study
Morro do Ouro	MO 010	Snook	Centropomus sp.	Marine/Brackish	-10.53	12.49	38.69	13.61	3.32	This study
Casa de Pedra	CP2	Puffer fish	Tetraodontidae	Marine/Brackish	-13.28	10.32	32.68	11.51	3.31	This study
Casa de Pedra	CP5	Puffer fish	Tetraodontidae	Marine/Brackish	-9.19	9.29	41.36	14.05	3.44	This study
Casa de Pedra	CP6	Puffer fish	Tetraodontidae	Marine/Brackish	-14.38	10.83	56.12	19.7	3.35	This study
Casa de Pedra	CP7	Puffer fish	Tetraodontidae	Marine/Brackish	-14.41	9.47	27.23	9.41	3.37	This study
Casa de Pedra	CP8	Puffer fish	Tetraodontidae	Marine/Brackish	-12.73	8.92	37.34	12.86	3.39	This study
Cubatao I	Cu I 011	Catfish	Ariidae	Marine/Brackish	-13.66	10.9	38.04	13.96	3.18	This study
Cubatao I	Cu I 013	Catfish	Ariidae	Marine/Brackish	-15.07	11.35	38.58	14.15	3.18	This study
Cubatao I	Cu I 018	Catfish	Ariidae	Marine/Brackish	-14.64	11.53	38.71	13.96	3.23	This study
Cubatao I	Cu I 019	Catfish	Ariidae	Marine/Brackish	-14.33	11.4	38.07	13.93	3.19	This study
Cubatao I	Cu I 020	Catfish	Ariidae	Marine/Brackish	-8.31	12.28	32.64	11.78	3.23	This study
Cubatao I	Cu I 001	Smooth puffer	Lagocephalus laevigatus	Marine/Brackish	-8.94	10.62	40.37	14.98	3.14	This study
Cubatao I	Cu I 002	Smooth puffer	Lagocephalus laevigatus	Marine/Brackish	-11.43	11.2	43.01	8.73	3.24	This study
Cubatao I	Cu I 004	Smooth puffer	Lagocephalus laevigatus	Marine/Brackish	-12.38	12.11	36.65	13.52	3.16	This study
Cubatao I	Cu I 009	Smooth puffer	Lagocephalus laevigatus	Marine/Brackish	-12.36	11.78	37.52	13.97	3.13	This study
Cubatao I	Cu I 021	Peccary	Tayassu sp.	Terrestrial	-23.02	4.27	32.43	11.01	3.44	This study
Cubatao I	Cu I 022	Peccary	Tayassu sp.	Terrestrial	-22.77	4.04	39.86	14.25	3.26	This study
Cubatao I	Cu I 023	Peccary	Tayassu sp.	Terrestrial	-23.02	4.23	39.42	13.43	3.42	This study
Cubatao I	Cu I 024	Peccary	Tayassu sp.	Terrestrial	-22.84	4.17	38.47	13.72	3.27	This study
Itacoara	It-021	Capybara	Hydrochoerus spp.	Terrestrial	-16.02	6.54	27.29	9.7	3.28	This study
Itacoara	It-022	Capybara	Hydrochoerus spp.	Terrestrial	-14.8	7.27	25.77	8.94	3.36	This study
Itacoara	It-025	Capybara	Hydrochoerus spp.	Terrestrial	-19.54	6.1	42.29	15.17	3.25	This study
Itacoara	It-026	Peccary	Tayassu sp.	Terrestrial	-21.56	6.32	33.69	11.92	3.3	This study
Itacoara	It-027	Peccary	Tayassu sp.	Terrestrial	-22.69	5.88	44.62	15.97	3.26	This study
Itacoara	It-028	Peccary	Tayassu sp.	Terrestrial	-21.91	3.59	41.97	14.95	3.27	This study
Itacoara	It-029	Peccary	Tayassu sp.	Terrestrial	-22.72	6.86	43.66	15.31	3.33	This study
Itacoara	It-030	Peccary	Tayassu sp.	Terrestrial	-22.65	4.63	43.53	15.22	3.34	This study
Morro do Ouro	MO 026	Coati	Nasua spp.	Terrestrial	-19.56	10.5	41.18	14.21	3.38	This study
Morro do Ouro	MO 027	Coati	Nasua spp.	Terrestrial	-14.27	14.43	27.85	9.93	3.27	This study
Morro do Ouro	MO 021	Peccary	Tayassu sp.	Terrestrial	-22.66	6.45	41.66	14.46	3.36	This study
Morro do Ouro	MO 023	Peccary	Tayassu sp.	Terrestrial	-22.83	5.74	40.91	14.17	3.7	This study
Morro do Ouro	MO 025	Peccary	Tayassu sp.	Terrestrial	-19.66	4.94	15.73	5.65	3.25	This study
Armação do Sul	1	Crocodile	Crocodylia	Freshwater	-19.72	7.69	34.74	13.21	3.08	Oppitz 2015
Armação do Sul	2	Otter	Lutra longicaudis	Freshwater	-16.83	14.57	35.07	13.53	3.03	Oppitz 2015
Armação do Sul	3	Albatross	Diomedeidae	Marine/Brackish	-13.94	17.55	37.18	14.88	2.93	Oppitz 2015
Armação do Sul	4	Dolphin	Pontoporia blainvillei	Marine/Brackish	-11.26	16.94	31.36	12.29	2.99	Oppitz 2015
Armação do Sul	5	Seal	Arctocephalus australis	Marine/Brackish	-12.45	19.31	39.32	15.32	3.01	Oppitz 2015
Galheta IV		unknown seabird	Aves	Marine/Brackish	-12.5	17.4	43.3	15.7	3.2	Colonese et al. 2014
Galheta IV		unknown seabird	Aves	Marine/Brackish	-9.8	18.9	44.3	16	3.2	Colonese et al. 2014
Galheta IV		unknown seabird	Aves	Marine/Brackish	-13.6	17.9	42.7	15.5	3.2	Colonese et al. 2014
Jabuticabera II		Undeter	Cetacea	Marine/Brackish	-10.8	16.1	39.5	13.8	3.3	Colonese et al. 2014
Jabuticabera II		Blackdrum	Pogonias cromis	Marine/Brackish	-9.8	12.6	41.2	14.3	3.4	Colonese et al. 2014
Jabuticabera II		Hairtail	Trichiurus lepturus	Marine/Brackish	-11.1	12.8	41.1	14.8	3.2	Colonese et al. 2014
Jabuticabera II		Tripletail	Lobotes surinamensis	Marine/Brackish	-10.5	14.5	41.9	14.6	3.4	Colonese et al. 2014
Piaçaguera		Shark	Selachimorpha	Marine/Brackish	-11.8	15.2	29.2	9.8	3.5	Colonese et al. 2014
Jabuticabera II		Angelfishes	Pomacanthidae	Marine/Brackish	-10.8	13.4	41.5	14.4	3.4	Colonese et al. 2014
Jabuticabera II		Sea catfishes	Ariidae	Marine/Brackish	-9.2	15.5	42.1	15.1	3.3	Colonese et al. 2014
Armação do Sul	6	Armadillo	Dasypus	Terrestrial	-14.61	15.67	39.93	16.01	2.92	Oppitz 2015
Armação do Sul	7	Capybara	Hydrochoerus hydrochaeris	Terrestrial	-11.53	5.74	36.9	14.6	2.96	Oppitz 2015
Armação do Sul	8	Coypu	Myocastor coypus	Terrestrial	-16.19	15.01	38.3	15.22	2.95	Oppitz 2015
Armação do Sul	9	Deer	Ozotoceros/ Mazama	Terrestrial	-21.24	6.94	33.78	12.49	3.17	Oppitz 2015
Armação do Sul	10	Lowland paca	Cuniculus paca	Terrestrial	-21.53	6.22	40.4	15.54	3.04	Oppitz 2015
Armação do Sul	11	Ocelot	Felis pardalis	Terrestrial	-20.02	11.37	39.26	15.83	2.9	Oppitz 2015
Armação do Sul	12	Opossum	Didelphis	Terrestrial	-20.17	11.37	35.93	14.07	2.99	Oppitz 2015
Armação do Sul	13	Peccary	Tayassu pecari	Terrestrial	-22.51	4.44	35.67	14.19	2.94	Oppitz 2015
Armação do Sul	14	Tapir	Tapirus terrestris	Terrestrial	-22.86	5.98	36.12	14.55	2.91	Oppitz 2015
Moraes		Lowland paca	Cuniculus paca	Terrestrial	-20.8	7.9	42.5	14.4	3.4	Colonese et al. 2014
Moraes		Lowland paca	Cuniculus paca	Terrestrial	-20.6	8.7	41.7	14.8	3.3	Colonese et al. 2014
Moraes		Brocket	Mazama sp.	Terrestrial	-23	9.6	31.6	11.2	3.3	Colonese et al. 2014
Moraes		Brocket	Mazama sp.	Terrestrial	-24.6	8.4	41	14.7	3.2	Colonese et al. 2014
Moraes		Howler monkeys	Alouatta sp.	Terrestrial	-21.5	7.9	26	9.3	3.3	Colonese et al. 2014
Moraes		Howler monkeys	Alouatta sp.	Terrestrial	-22.5	8.6	43	15.5	3.2	Colonese et al. 2014
Moraes		Peccary	Tayassu sp.	Terrestrial	-21	8.6	27	9.6	3.3	Colonese et al. 2014
Moraes		Peccary	Tayassu sp.	Terrestrial	-21.3	6.7	37.4	13.4	3.3	Colonese et al. 2014
Moraes		Peccary	Tayassu sp.	Terrestrial	-23.5	9.2	35.6	12.7	3.3	Colonese et al. 2014
Moraes		Peccary	Tayassu sp.	Terrestrial	-22.4	8.7	40.5	14.9	3.2	Colonese et al. 2014
Piaçaguera		Howler monkeys	Alouatta sp.	Terrestrial	-22.5	6.9	56.4	19.8	3.3	Colonese et al. 2014
Piaçaguera		Six-banded armadillo	Euphractus sexcinctus	Terrestrial	-20.3	13.3	40.5	13.7	3.4	Colonese et al. 2014
Tapera	4	Lowland paca	Cuniculus paca	Terrestrial	-21.8	5.4			3.3	Bastos et al. 2015
Tapera	2	Boar	Tayassu tajacu	Terrestrial	-22.4	6.6			3.3	Bastos et al. 2015
Tapera	3	Boar	Tayassu tajacu	Terrestrial	-21.9	6.2			3.4	Bastos et al. 2015
									2.9
									3.7

## Sheet: ZooMS ID
SI Table 1C. ZooMS identifications and the associated collagen peptide markers.
			Peptide Markers
Site	Sample ID	ZooMs ID	P1	A1	A2	B	C	P2	D	E	F1	F2	G1	G2
Bupeva II	Bu II-021	Right whale - Eubalaena australis1	1079?	-	1205	1453	-	1682	2135	-	2883	2899	-	3023
Bupeva II	Bu II-022	No ID - poor spectra	1079?	-	-	-	-	-	-	-	-	-	-	-
Bupeva II	Bu II-024	Cetacean (poor spectra)	1079	-	-	1453?	-	-	-	-	2883	-	-	-
Bupeva II	Bu II-025	Right whale - Eubalaena australis1	1079	-	-	1453	-	1682	2135	-	2883	2899?	-	3023
Bupeva II	Bu II-026	Right whale - Eubalaena australis1	1079	-	1205?	1453	-	1682	2135	-	2883	2899	-	3023
Bupeva II	Bu II-027	Right whale - Eubalaena australis1	1079	-	1205?	1453	-	1682	2135	-	2883	2899?	-	3023
Bupeva II	Bu II-028	No ID - poor spectra	-	-	-	-	-	-	-	-	-	-	-	-
Bupeva II	Bu II-029	Right whale - Eubalaena australis1	1079	-	1205?	1453	1577?	1682	2135	-	2883	2899?	-	3023
Bupeva II	Bu II-030	Right whale - Eubalaena australis1	1079	-	1205	1453	1577?	1682	2135	-	2883	2899?	-	3023
Casa de Pedra	CP33	Humpback whale - Megaptera novaeangliae	1079	-	1205?	1453	1566?	1652	2135	-	2869	-	-	3023
Morro do Ouro	MO 028	Right whale - Eubalaena australis1	1079	-	1205	1453	1577?	1682	2135	-	2883	2899	3007	3023
Morro do Ouro	MO 029	Right whale - Eubalaena australis1	1079	-	-	1453	-	1682	2135	-	2883?	-	3007	3023
Morro do Ouro	MO 030	Right whale - Eubalaena australis1	1079	-	-	1453	-	1682	2135	-	2883	-	3007	3023
Morro do Ouro	MO 031	Humpback whale - Megaptera novaeangliae	1079	-	1205?	1453	1566?	1652	2135	-	2869	-	-	3023
Morro do Ouro	MO 032	Right whale - Eubalaena australis1	1079	-	-	1453	-	1682	2135	-	2883?	-	3007?	3023
Morro do Ouro	MO 034	Delphinidae2	1079	-	1205?	1453	-	1638	2119	-	2883	-	3007	3023
Morro do Ouro	MO 035	Delphinidae2	1079	-	1205?	1453	-	1638	2119	-	2883	-	3007	3023
Morro do Ouro	MO 036	Delphinidae2	1079	-	1205	1453	-	1638	2119	-	2883	-	-	3023
Morro do Ouro	MO 037	Delphinidae2	1079	-	1205	1453	-	1638	2119	-	2883	2899	3007?	3023
For peptide marker details see Buckley et al. 2011, Kirby et al. 2013, Welker et al. 2016.
? Indicates that the peptide was present but below the m/z threshold used.
1 ZooMS cannot distinguish between the three species of right whale (Eubalaena glacialis, Eubalaena japonica, Eubalaena australis) and bowhead whale (Balaena mysticetus), however based on geographical context the most likely species is E. australis.
2 ZooMS cannot distinguish between several closely related species of dolphin within in the Delphiniade family.
