# Supplementary material for: Fishing intensification as response to Late Holocene socio-ecological instability in southeastern South America
Source: Sci Rep. 2021 Dec 6;11:23506. doi: 10.1038/s41598-021-02888-7 (PMC8648744; doi:10.1038/s41598-021-02888-7)
Supplement: Supplementary file 3 — Supplementary Information 3. [file 41598_2021_2888_MOESM3_ESM.xlsx]

## Sheet: Summary stats protein
Site	Site Code	Source	mean (%)	median (%)	sd (%)	min (%)	max (%)	Q1 (%)	Q3 (%)
Enseada I Non Ceramic	1	C3Plants	10	10	4	0	41	8	13
Espinheiros II	2	C3Plants	12	12	5	0	40	9	15
Forte Marechal Luz Non Ceramic	3	C3Plants	12	11	6	0	54	8	14
Morro do Ouro	4	C3Plants	19	14	16	0	98	10	22
Rio Comprido	5	C3Plants	14	13	7	0	59	9	18
Casa de Pedra	6	C3Plants	14	13	7	0	45	9	19
Forte Marechal Luz Ceramic	7	C3Plants	11	11	6	0	44	8	15
Enseada I Ceramic	8	C3Plants	11	11	5	0	39	8	14
Enseada I Non Ceramic	1	FreshwaterFish	5	4	4	0	41	2	7
Espinheiros II	2	FreshwaterFish	6	4	5	0	42	2	8
Forte Marechal Luz Non Ceramic	3	FreshwaterFish	7	5	7	0	64	2	10
Morro do Ouro	4	FreshwaterFish	8	6	8	0	82	3	12
Rio Comprido	5	FreshwaterFish	7	5	7	0	69	2	11
Casa de Pedra	6	FreshwaterFish	9	7	8	0	60	3	13
Forte Marechal Luz Ceramic	7	FreshwaterFish	9	7	8	0	70	3	13
Enseada I Ceramic	8	FreshwaterFish	8	6	7	0	46	3	11
Enseada I Non Ceramic	1	MarineResources	77	78	8	33	98	72	82
Espinheiros II	2	MarineResources	72	73	9	22	94	66	78
Forte Marechal Luz Non Ceramic	3	MarineResources	69	71	13	0	98	62	78
Morro do Ouro	4	MarineResources	54	60	22	0	97	45	70
Rio Comprido	5	MarineResources	63	65	13	0	95	56	73
Casa de Pedra	6	MarineResources	57	58	12	2	90	49	65
Forte Marechal Luz Ceramic	7	MarineResources	64	65	13	0	96	56	73
Enseada I Ceramic	8	MarineResources	68	69	10	13	95	62	75
Enseada I Non Ceramic	1	TerrestrialMammals	8	6	7	0	57	2	11
Espinheiros II	2	TerrestrialMammals	10	8	9	0	65	3	15
Forte Marechal Luz Non Ceramic	3	TerrestrialMammals	13	9	12	0	94	4	18
Morro do Ouro	4	TerrestrialMammals	18	14	16	0	99	6	26
Rio Comprido	5	TerrestrialMammals	15	12	14	0	98	5	22
Casa de Pedra	6	TerrestrialMammals	20	17	16	0	87	7	30
Forte Marechal Luz Ceramic	7	TerrestrialMammals	16	12	13	0	87	5	23
Enseada I Ceramic	8	TerrestrialMammals	13	10	11	0	77	5	19

## Sheet: KS+Dunn protein
Kruskal-Wallis															Site Legend		Chronological order
	C3 plants	FreshwaterFish	Marine	TerrAn											Enseada I Non ceramic	1	5
p-value	<2.2e-16	<2.2e-16	<2.2e-16	<2.2e-16											Espinheiros II	2	6
chi-squared	39708	12781	90306	22392											Forte Marechal Luz Non ceramic	3	4
															Morro do Ouro	4	2
C3 plants	Comparison		Z	P.unadj	P.adj			Freshwater	Comparison		Z	P.unadj	P.adj		Rio Comprido	5	3
1	-	2	-32.6836	2.66702e-234	7.46767e-233			1	-	2	-10.1339	3.90784e-24	1.09419e-22		Casa de Pedra	6	1
1	-	3	-28.5201	6.59991e-179	1.84798e-177			1	-	3	-36.7017	6.87124e-295	1.92395e-293		Forte Marechal Luz Ceramic	7	8
1	-	4	-98.1642	0	0			1	-	4	-62.4813	0	0		Enseada I Ceramic	8	7
1	-	5	-66.3651	0	0			1	-	5	-48.9991	0	0
1	-	6	-44.2063	0	0			1	-	6	-48.7658	0	0
1	-	7	-24.3832	2.57802e-131	7.21846e-130			1	-	7	-77.1054	0	0
1	-	8	-17.3031	4.4543e-67	1.24721e-65			1	-	8	-43.4713	0	0
2	-	3	14.7163	5.06637e-49	1.41858e-47			2	-	3	-23.2958	4.89189e-120	1.36973e-118
2	-	4	-53.9103	0	0			2	-	4	-48.7599	0	0
2	-	5	-22.6438	1.60678e-113	4.49898e-112			2	-	5	-35.4429	3.72939e-275	1.04423e-273
2	-	6	-17.5202	1.00456e-68	2.81277e-67			2	-	6	-40.4915	0	0
2	-	7	18.4097	1.09757e-75	3.0732e-74			2	-	7	-63.8371	0	0
2	-	8	18.5	2.06476e-76	5.78134e-75			2	-	8	-32.3702	7.20642e-230	2.0178e-228
3	-	4	-148.999	0	0			3	-	4	-53.8246	0	0
3	-	5	-77.7261	0	0			3	-	5	-24.6193	7.84915e-134	2.19776e-132
3	-	6	-31.4775	1.76787e-217	4.95005e-216			3	-	6	-30.8973	1.29796e-209	3.6343e-208
3	-	7	7.46367	8.41468e-14	2.35611e-12			3	-	7	-79.1728	0	0
3	-	8	9.05934	1.3124e-19	3.67472e-18			3	-	8	-18.7672	1.40009e-78	3.92026e-77
4	-	5	70.8785	0	0			4	-	5	29.4698	7.02685e-191	1.96752e-189
4	-	6	17.9541	4.45751e-72	1.2481e-70			4	-	6	-13.2816	2.959e-40	8.2852e-39
4	-	7	150.127	0	0			4	-	7	-35.5136	3.03327e-276	8.49314e-275
4	-	8	92.1323	0	0			4	-	8	10.4991	8.72017e-26	2.44165e-24
5	-	6	-4.4029	1.06814e-05	0.00029908			5	-	6	-22.4458	1.40646e-111	3.93809e-110
5	-	7	82.188	0	0			5	-	7	-59.0424	0	0
5	-	8	53.9988	0	0			5	-	8	-4.8779	1.07221e-06	3.0022e-05
6	-	7	34.125	3.1387e-255	8.78836e-254			6	-	7	0.802584	0.422215	1
6	-	8	33.2085	8.11041e-242	2.27092e-240			6	-	8	17.3568	1.75292e-67	4.90817e-66
7	-	8	4.38026	1.18539e-05	0.00033191			7	-	8	29.7546	1.51128e-194	4.23158e-193
Marine	Comparison		Z	P.unadj	P.adj			Terr An	Comparison		Z	P.unadj	P.adj
1	-	2	42.5518	0	0			1	-	2	-24.8837	1.11606e-136	3.12497e-135
1	-	3	85.3117	0	0			1	-	3	-52.6582	0	0
1	-	4	193.355	0	0			1	-	4	-102.354	0	0
1	-	5	144.253	0	0			1	-	5	-81.3598	0	0
1	-	6	129.32	0	0			1	-	6	-74.8268	0	0
1	-	7	139.574	0	0			1	-	7	-84.4035	0	0
1	-	8	80.0685	0	0			1	-	8	-51.8691	0	0
2	-	3	29.0209	3.58281e-185	1.00319e-183			2	-	3	-19.7402	9.74843e-87	2.72956e-85
2	-	4	135.739	0	0			2	-	4	-68.6609	0	0
2	-	5	87.3309	0	0			2	-	5	-48.0725	0	0
2	-	6	94.5764	0	0			2	-	6	-54.5093	0	0
2	-	7	83.8607	0	0			2	-	7	-51.8231	0	0
2	-	8	33.4553	2.15525e-245	6.03471e-244			2	-	8	-24.6103	9.79822e-134	2.7435e-132
3	-	4	229.062	0	0			3	-	4	-104.677	0	0
3	-	5	120.104	0	0			3	-	5	-58.2266	0	0
3	-	6	90.7104	0	0			3	-	6	-50.0801	0	0
3	-	7	107.047	0	0			3	-	7	-62.6805	0	0
3	-	8	13.5217	1.16492e-41	3.26177e-40			3	-	8	-11.8576	1.96641e-32	5.50594e-31
4	-	5	-108.281	0	0			4	-	5	45.7482	0	0
4	-	6	15.2395	1.93378e-52	5.41457e-51			4	-	6	-15.6977	1.56775e-55	4.38969e-54
4	-	7	-100.873	0	0			4	-	7	31.011	3.83696e-211	1.07435e-209
4	-	8	-113.265	0	0			4	-	8	45.8901	0	0
5	-	6	49.124	0	0			5	-	6	-29.9551	3.77161e-197	1.05605e-195
5	-	7	-3.27311	0.00106371	0.0297839			5	-	7	-9.66524	4.23641e-22	1.18619e-20
5	-	8	-55.4808	0	0			5	-	8	21.5104	1.24365e-102	3.48221e-101
6	-	7	-49.7508	0	0			6	-	7	26.1132	2.58488e-150	7.23767e-149
6	-	8	-73.8647	0	0			6	-	8	38.3597	0	0
7	-	8	-51.9124	0	0			7	-	8	26.5137	6.74269e-155	1.88795e-153

## Sheet: Summary stats cal
Site	Site Code	Source		mean (%)	median (%)	sd (%)	min (%)	max (%)	Q1 (%)	Q3 (%)
Enseada I Non Ceramic	1	C3Plants		44	44	9	2	84	39	50
Espinheiros II	2	C3Plants		45	45	11	0	85	39	52
Forte Marechal Luz Non Ceramic	3	C3Plants		43	44	13	0	89	37	51
Morro do Ouro	4	C3Plants		49	48	19	0	99	37	60
Rio Comprido	5	C3Plants		45	46	15	0	91	36	55
Casa de Pedra	6	C3Plants		44	45	17	0	90	33	56
Forte Marechal Luz Ceramic	7	C3Plants		42	43	14	0	86	34	51
Enseada I Ceramic	8	C3Plants		42	43	12	0	85	35	50
Enseada I Non Ceramic	1	FreshwaterFish		3	2	3	0	24	1	4
Espinheiros II	2	FreshwaterFish		3	2	3	0	25	1	4
Forte Marechal Luz Non Ceramic	3	FreshwaterFish		4	3	4	0	38	1	5
Morro do Ouro	4	FreshwaterFish		4	3	4	0	55	1	6
Rio Comprido	5	FreshwaterFish		4	3	4	0	45	1	6
Casa de Pedra	6	FreshwaterFish		5	3	4	0	34	2	7
Forte Marechal Luz Ceramic	7	FreshwaterFish		5	4	5	0	39	2	7
Enseada I Ceramic	8	FreshwaterFish		4	3	4	0	29	1	6
Enseada I Non Ceramic	1	MarineResources		43	44	7	13	70	39	48
Espinheiros II	2	MarineResources		39	40	8	9	64	34	45
Forte Marechal Luz Non Ceramic	3	MarineResources		38	39	10	0	67	32	45
Morro do Ouro	4	MarineResources		28	30	13	0	65	20	38
Rio Comprido	5	MarineResources		33	34	9	0	66	27	40
Casa de Pedra	6	MarineResources		29	29	8	1	59	23	35
Forte Marechal Luz Ceramic	7	MarineResources		35	35	9	0	65	29	41
Enseada I Ceramic	8	MarineResources		38	38	7	5	64	33	43
Enseada I Non Ceramic	1	TerrestrialMammals		10	7	9	0	74	3	14
Espinheiros II	2	TerrestrialMammals		13	9	12	0	77	4	18
Forte Marechal Luz Non Ceramic	3	TerrestrialMammals		15	11	15	0	95	4	21
Morro do Ouro	4	TerrestrialMammals		19	14	17	0	98	6	27
Rio Comprido	5	TerrestrialMammals		18	13	16	0	98	5	26
Casa de Pedra	6	TerrestrialMammals		23	18	18	0	92	8	34
Forte Marechal Luz Ceramic	7	TerrestrialMammals		19	14	16	0	92	6	27
Enseada I Ceramic	8	TerrestrialMammals		16	12	13	0	86	5	23

## Sheet: KS+Dunn cal
Kruskal-Wallis																Site Legend		Chronological order
	C3	FreshwaterFish	Marine	Terr An												Enseada I Non ceramic	1	5
p value	<2.2e-16	<2.2e-16	<2.2e-16	<2.2e-16												Espinheiros II	2	6
chi-squared	16894	10856	90682	13332												Forte Marechal Luz Non ceramic	3	4
																Morro do Ouro	4	2
																Rio Comprido	5	3
																Casa de Pedra	6	1
C3 plants	Comparison		Z	P.unadj	P.adj			Freshwater	Comparison		Z	P.unadj	P.adj			Forte Marechal Luz Ceramic	7	8
1	-	2	-9.99314	1.63332e-23	4.57328e-22			1	-	2	-7.0386	1.94187e-12	5.43724e-11			Enseada I Ceramic	8	7
1	-	3	2.31976	0.020354	0.569912			1	-	3	-32.1443	1.06085e-226	2.97039e-225
1	-	4	-39.2803	0	0			1	-	4	-40.2386	0	0
1	-	5	-14.5861	3.44389e-48	9.64289e-47			1	-	5	-39.3788	0	0
1	-	6	-4.22281	2.41274e-05	0.000675568			1	-	6	-39.5466	0	0
1	-	7	15.5662	1.23451e-54	3.45662e-53			1	-	7	-71.5023	0	0
1	-	8	10.0334	1.08668e-23	3.0427e-22			1	-	8	-41.4228	0	0
2	-	3	15.5394	1.87636e-54	5.2538e-53			2	-	3	-22.8331	2.15057e-115	6.0216e-114
2	-	4	-25.7496	3.26037e-146	9.12904e-145			2	-	4	-30.7083	4.41536e-207	1.2363e-205
2	-	5	-1.21815	0.223167	1			2	-	5	-29.9631	2.96629e-197	8.30562e-196
2	-	6	3.93655	8.26613e-05	0.00231452			2	-	6	-33.7996	1.99779e-250	5.59381e-249
2	-	7	28.6503	1.58805e-180	4.44654e-179			2	-	7	-62.2867	0	0
2	-	8	20.9804	9.91242e-98	2.77548e-96			2	-	8	-33.7124	3.80805e-249	1.06625e-247
3	-	4	-89.9844	0	0			3	-	4	-15.8515	1.37261e-56	3.84331e-55
3	-	5	-35.0711	1.85806e-269	5.20256e-268			3	-	5	-14.2381	5.31727e-46	1.48883e-44
3	-	6	-6.69061	2.22245e-11	6.22285e-10			3	-	6	-23.3173	2.96013e-120	8.28837e-119
3	-	7	25.7636	2.27027e-146	6.35676e-145			3	-	7	-77.0518	0	0
3	-	8	11.6403	2.57126e-31	7.19952e-30			3	-	8	-21.2428	3.84682e-100	1.07711e-98
4	-	5	56.0715	0	0			4	-	5	0.869417	0.384619	1
4	-	6	23.3146	3.15332e-120	8.82929e-119			4	-	6	-18.305	7.55511e-75	2.11543e-73
4	-	7	113.967	0	0			4	-	7	-69.364	0	0
4	-	8	62.0184	0	0			4	-	8	-13.1536	1.62226e-39	4.54233e-38
5	-	6	5.5704	2.5416e-08	7.11647e-07			5	-	6	-18.4619	4.18582e-76	1.17203e-74
5	-	7	60.4521	0	0			5	-	7	-66.7664	0	0
5	-	8	32.038	3.22348e-225	9.02576e-224			5	-	8	-13.3758	8.37593e-41	2.34526e-39
6	-	7	16.3915	2.2007e-60	6.16196e-59			6	-	7	-5.934	2.95636e-09	8.2778e-08
6	-	8	12.4111	2.2752e-35	6.37057e-34			6	-	8	9.19794	3.64882e-20	1.02167e-18
7	-	8	-4.2288	2.34936e-05	0.000657822			7	-	8	26.0221	2.78712e-149	7.80393e-148
Marine	Comparison		Z	P.unadj	P.adj			TerrAn	Comparison		Z	P.unadj	P.adj
1	-	2	41.9468	0	0			1	-	2	-21.8939	2.96819e-106	8.31094e-105
1	-	3	74.9679	0	0			1	-	3	-47.9233	0	0
1	-	4	185.358	0	0			1	-	4	-79.3797	0	0
1	-	5	137.294	0	0			1	-	5	-71.4391	0	0
1	-	6	121.283	0	0			1	-	6	-65.8249	0	0
1	-	7	118.288	0	0			1	-	7	-78.9835	0	0
1	-	8	64.7599	0	0			1	-	8	-49.6222	0	0
2	-	3	19.4775	1.70411e-84	4.77152e-83			2	-	3	-18.9604	3.62403e-80	1.01473e-78
2	-	4	128.562	0	0			2	-	4	-49.7352	0	0
2	-	5	81.1811	0	0			2	-	5	-42.1514	0	0
2	-	6	87.0339	0	0			2	-	6	-47.9486	0	0
2	-	7	63.3668	0	0			2	-	7	-50.3176	0	0
2	-	8	18.8094	6.31857e-79	1.7692e-77			2	-	8	-25.6386	5.6597e-145	1.58472e-143
3	-	4	234.659	0	0			3	-	4	-65.5172	0	0
3	-	5	127.355	0	0			3	-	5	-47.5952	0	0
3	-	6	88.7556	0	0			3	-	6	-42.8868	0	0
3	-	7	85.5968	0	0			3	-	7	-61.256	0	0
3	-	8	3.84622	0.000119954	0.00335871			3	-	8	-14.2596	3.90905e-46	1.09453e-44
4	-	5	-106.103	0	0			4	-	5	16.1705	8.13953e-59	2.27907e-57
4	-	6	11.3891	4.73686e-30	1.32632e-28			4	-	6	-21.5095	1.26833e-102	3.55132e-101
4	-	7	-129.718	0	0			4	-	7	-4.73389	2.2026e-06	6.16727e-05
4	-	8	-126.375	0	0			4	-	8	21.6539	5.58188e-104	1.56293e-102
5	-	6	44.6144	0	0			5	-	6	-26.448	3.85017e-154	1.07805e-152
5	-	7	-32.5944	4.92015e-233	1.37764e-231			5	-	7	-18.3554	2.98969e-75	8.37112e-74
5	-	8	-69.4893	0	0			5	-	8	12.9431	2.57154e-38	7.20031e-37
6	-	7	-55.914	0	0			6	-	7	19.4979	1.14335e-84	3.20139e-83
6	-	8	-77.4433	0	0			6	-	8	30.588	1.76659e-205	4.94646e-204
7	-	8	-48.376	0	0			7	-	8	23.2781	7.39727e-120	2.07124e-118
