# Supplementary material for: Fishing intensification as response to Late Holocene socio-ecological instability in southeastern South America
Source: Sci Rep. 2021 Dec 6;11:23506. doi: 10.1038/s41598-021-02888-7 (PMC8648744; doi:10.1038/s41598-021-02888-7)
Supplement: Supplementary file 4 — Supplementary Information 4. [file 41598_2021_2888_MOESM4_ESM.xlsx]

## Sheet: Fruits report
		GROUP RESULTS
Site	Original SK ID	Target/Consumer	Source/Food	Mean	sd	2.5pc	median	97.5pc	16pc	84pc
Enseada I	14	11NC	MarineResources	0.4511	0.06393	0.3112	0.455	0.5644	0.388	0.5133
Enseada I	14	11NC	TerrestrialMammals	0.08684	0.08311	0.002198	0.06314	0.3052	0.0149	0.1589
Enseada I	14	11NC	FreshwaterFish	0.0278	0.02514	0.0008039	0.02087	0.09474	0.0054	0.0508
Enseada I	14	11NC	C3Plants	0.4343	0.08283	0.2588	0.4372	0.5964	0.3588	0.5097
Enseada I	15	12NC	MarineResources	0.4187	0.07097	0.2678	0.4231	0.5439	0.3483	0.4882
Enseada I	15	12NC	TerrestrialMammals	0.1072	0.09952	0.002833	0.07783	0.375	0.0208	0.1941
Enseada I	15	12NC	FreshwaterFish	0.02759	0.02565	0.0007401	0.02017	0.09505	0.0051	0.051
Enseada I	15	12NC	C3Plants	0.4465	0.1003	0.2281	0.4486	0.6388	0.3567	0.5407
Espinheiros II	6	21NC	MarineResources	0.4142	0.06994	0.2687	0.4181	0.5393	0.3416	0.4845
Espinheiros II	6	21NC	TerrestrialMammals	0.1142	0.1052	0.003458	0.08557	0.3882	0.0213	0.2091
Espinheiros II	6	21NC	FreshwaterFish	0.02904	0.02778	0.0007555	0.021	0.1031	0.0053	0.0526
Espinheiros II	6	21NC	C3Plants	0.4425	0.1023	0.2211	0.4453	0.6382	0.3491	0.536
Espinheiros II	9	22NC	MarineResources	0.3729	0.07881	0.2162	0.3757	0.5167	0.2912	0.4537
Espinheiros II	9	22NC	TerrestrialMammals	0.1359	0.1259	0.003984	0.09762	0.475	0.0249	0.2517
Espinheiros II	9	22NC	FreshwaterFish	0.03191	0.03023	0.0009338	0.02313	0.11	0.006	0.0583
Espinheiros II	9	22NC	C3Plants	0.4593	0.1236	0.1878	0.4649	0.686	0.3427	0.579
Forte Marechal Luz	F11	31NC	MarineResources	0.429	0.0669	0.2881	0.4329	0.5495	0.3614	0.495
Forte Marechal Luz	F11	31NC	TerrestrialMammals	0.1073	0.1037	0.002952	0.07578	0.3861	0.0189	0.1973
Forte Marechal Luz	F11	31NC	FreshwaterFish	0.03453	0.03194	0.0008864	0.0257	0.118	0.0064	0.0631
Forte Marechal Luz	F11	31NC	C3Plants	0.4291	0.09499	0.2138	0.4364	0.6018	0.3439	0.514
Forte Marechal Luz	F11B	32NC	MarineResources	0.3867	0.07278	0.2403	0.3896	0.5211	0.3123	0.4598
Forte Marechal Luz	F11B	32NC	TerrestrialMammals	0.1431	0.1263	0.004105	0.1058	0.4726	0.0291	0.2656
Forte Marechal Luz	F11B	32NC	FreshwaterFish	0.03664	0.03232	0.001073	0.02753	0.1184	0.0072	0.0675
Forte Marechal Luz	F11B	32NC	C3Plants	0.4335	0.116	0.1742	0.4423	0.6478	0.3247	0.5399
Forte Marechal Luz	F23	33NC	MarineResources	0.3965	0.07245	0.2466	0.3988	0.533	0.3235	0.4678
Forte Marechal Luz	F23	33NC	TerrestrialMammals	0.1347	0.1189	0.003485	0.1018	0.4434	0.0257	0.2517
Forte Marechal Luz	F23	33NC	FreshwaterFish	0.03657	0.0342	0.001171	0.02697	0.1263	0.0069	0.067
Forte Marechal Luz	F23	33NC	C3Plants	0.4322	0.1108	0.1868	0.4371	0.6417	0.3274	0.5367
Forte Marechal Luz	F32	34NC	MarineResources	0.4254	0.06771	0.2856	0.4289	0.5471	0.3586	0.4925
Forte Marechal Luz	F32	34NC	TerrestrialMammals	0.1138	0.102	0.002828	0.08483	0.3752	0.0216	0.2118
Forte Marechal Luz	F32	34NC	FreshwaterFish	0.02978	0.02722	0.0008816	0.02199	0.09997	0.0056	0.0547
Forte Marechal Luz	F32	34NC	C3Plants	0.431	0.09816	0.2216	0.4356	0.6175	0.3406	0.5194
Forte Marechal Luz	F36	35NC	MarineResources	0.4133	0.07196	0.267	0.4166	0.5435	0.341	0.4859
Forte Marechal Luz	F36	35NC	TerrestrialMammals	0.127	0.1177	0.003665	0.09234	0.4462	0.0238	0.2357
Forte Marechal Luz	F36	35NC	FreshwaterFish	0.03326	0.03021	0.0009084	0.02461	0.1118	0.0066	0.0607
Forte Marechal Luz	F36	35NC	C3Plants	0.4264	0.1059	0.1847	0.4334	0.6243	0.3288	0.5249
Forte Marechal Luz	F43	36NC	MarineResources	0.4225	0.06525	0.2869	0.4256	0.5404	0.357	0.4878
Forte Marechal Luz	F43	36NC	TerrestrialMammals	0.113	0.1045	0.003326	0.08139	0.3876	0.0199	0.212
Forte Marechal Luz	F43	36NC	FreshwaterFish	0.03128	0.0296	0.0008814	0.02251	0.1105	0.0059	0.0572
Forte Marechal Luz	F43	36NC	C3Plants	0.4333	0.09898	0.2183	0.4407	0.6217	0.3404	0.5236
Forte Marechal Luz	F6	37NC	MarineResources	0.2902	0.07931	0.1378	0.2901	0.4454	0.2103	0.3704
Forte Marechal Luz	F6	37NC	TerrestrialMammals	0.2454	0.187	0.008158	0.2048	0.6708	0.0532	0.4459
Forte Marechal Luz	F6	37NC	FreshwaterFish	0.06449	0.05439	0.001863	0.05063	0.2024	0.0139	0.1161
Forte Marechal Luz	F6	37NC	C3Plants	0.3998	0.162	0.06532	0.4119	0.6873	0.2271	0.5665
Forte Marechal Luz	10	38NC	MarineResources	0.4021	0.07466	0.2501	0.404	0.5399	0.3272	0.4783
Forte Marechal Luz	10	38NC	TerrestrialMammals	0.1257	0.1167	0.003435	0.09143	0.4314	0.0234	0.2324
Forte Marechal Luz	10	38NC	FreshwaterFish	0.0323	0.03063	0.0009329	0.02298	0.1139	0.0059	0.0593
Forte Marechal Luz	10	38NC	C3Plants	0.4398	0.1103	0.1938	0.4459	0.6402	0.3397	0.5445
Forte Marechal Luz	11	39NC	MarineResources	0.388	0.07447	0.2362	0.3892	0.5266	0.3146	0.464
Forte Marechal Luz	11	39NC	TerrestrialMammals	0.1431	0.1285	0.004017	0.1051	0.488	0.0287	0.2616
Forte Marechal Luz	11	39NC	FreshwaterFish	0.03975	0.03592	0.001137	0.02972	0.1319	0.0075	0.0724
Forte Marechal Luz	11	39NC	C3Plants	0.4291	0.117	0.1652	0.4353	0.6474	0.3213	0.5393
Forte Marechal Luz	13	310NC	MarineResources	0.3979	0.07177	0.2514	0.4021	0.5255	0.3243	0.4702
Forte Marechal Luz	13	310NC	TerrestrialMammals	0.1328	0.1206	0.003287	0.09991	0.4525	0.0245	0.2433
Forte Marechal Luz	13	310NC	FreshwaterFish	0.03272	0.03072	0.0008354	0.02367	0.114	0.0057	0.0601
Forte Marechal Luz	13	310NC	C3Plants	0.4366	0.1103	0.1918	0.4424	0.6441	0.3347	0.5393
Forte Marechal Luz	22	311NC	MarineResources	0.4211	0.0698	0.2752	0.4261	0.5463	0.3497	0.49
Forte Marechal Luz	22	311NC	TerrestrialMammals	0.1164	0.1079	0.003354	0.08539	0.3999	0.0221	0.2138
Forte Marechal Luz	22	311NC	FreshwaterFish	0.02841	0.02769	0.0006694	0.01999	0.104	0.0052	0.0525
Forte Marechal Luz	22	311NC	C3Plants	0.4341	0.1029	0.207	0.4399	0.6276	0.3391	0.5277
Forte Marechal Luz	40	312NC	MarineResources	0.2448	0.08255	0.09387	0.2409	0.4187	0.1619	0.3273
Forte Marechal Luz	40	312NC	TerrestrialMammals	0.2533	0.1988	0.00734	0.2065	0.7154	0.0553	0.4693
Forte Marechal Luz	40	312NC	FreshwaterFish	0.04968	0.04668	0.001308	0.03599	0.1743	0.009	0.0903
Forte Marechal Luz	40	312NC	C3Plants	0.4522	0.1858	0.06377	0.4699	0.7592	0.2499	0.6433
Forte Marechal Luz	46	313NC	MarineResources	0.4212	0.0703	0.2745	0.4254	0.5491	0.3501	0.4912
Forte Marechal Luz	46	313NC	TerrestrialMammals	0.104	0.09637	0.002832	0.07728	0.3672	0.0202	0.1882
Forte Marechal Luz	46	313NC	FreshwaterFish	0.02737	0.02549	0.0007373	0.01982	0.09431	0.005	0.0506
Forte Marechal Luz	46	313NC	C3Plants	0.4474	0.09813	0.241	0.4497	0.6375	0.3567	0.5398
Forte Marechal Luz	49	314NC	MarineResources	0.247	0.08195	0.09938	0.2431	0.4165	0.1651	0.33
Forte Marechal Luz	49	314NC	TerrestrialMammals	0.2488	0.1989	0.008268	0.1977	0.7127	0.0522	0.4644
Forte Marechal Luz	49	314NC	FreshwaterFish	0.04994	0.046	0.001407	0.03634	0.1683	0.0097	0.0924
Forte Marechal Luz	49	314NC	C3Plants	0.4542	0.186	0.06507	0.4749	0.7642	0.252	0.6462
Morro do Ouro	33	42NC	C3Plants	0.6032	0.2065	0.1001	0.6513	0.8798	0.3831	0.8015
Morro do Ouro	33	42NC	FreshwaterFish	0.05102	0.05238	0.00118	0.03531	0.1909	0.0086	0.0929
Morro do Ouro	33	42NC	MarineResources	0.07459	0.04697	0.004716	0.06902	0.1807	0.0263	0.1217
Morro do Ouro	33	42NC	TerrestrialMammals	0.2712	0.2183	0.008978	0.2147	0.8027	0.0596	0.5026
Morro do Ouro	59	43NC	C3Plants	0.8277	0.09958	0.5749	0.8488	0.9536	0.745	0.9146
Morro do Ouro	59	43NC	FreshwaterFish	0.03505	0.03188	0.00109	0.02664	0.1207	0.0072	0.0626
Morro do Ouro	59	43NC	MarineResources	0.02524	0.02047	0.0009048	0.02023	0.07768	0.0058	0.0448
Morro do Ouro	59	43NC	TerrestrialMammals	0.112	0.1017	0.00311	0.08582	0.3747	0.0222	0.2008
Morro do Ouro	44A	44NC	C3Plants	0.4342	0.1284	0.1425	0.4421	0.6687	0.3117	0.5569
Morro do Ouro	44A	44NC	FreshwaterFish	0.03638	0.03427	0.0009743	0.02591	0.1264	0.0067	0.0678
Morro do Ouro	44A	44NC	MarineResources	0.3663	0.07504	0.2149	0.3681	0.5055	0.2893	0.4429
Morro do Ouro	44A	44NC	TerrestrialMammals	0.1632	0.1383	0.005169	0.1259	0.5247	0.0347	0.2939
Morro do Ouro	84A	45NC	C3Plants	0.4386	0.135	0.1383	0.4489	0.6777	0.308	0.569
Morro do Ouro	84A	45NC	FreshwaterFish	0.03705	0.03348	0.00107	0.02706	0.125	0.0076	0.0681
Morro do Ouro	84A	45NC	MarineResources	0.3582	0.07871	0.2036	0.3595	0.5069	0.2781	0.4386
Morro do Ouro	84A	45NC	TerrestrialMammals	0.1662	0.1456	0.005323	0.1237	0.5472	0.032	0.3103
Morro do Ouro	80	46NC	C3Plants	0.4523	0.1267	0.1742	0.4597	0.6813	0.3313	0.5736
Morro do Ouro	80	46NC	FreshwaterFish	0.0308	0.03018	0.0007102	0.02142	0.112	0.0054	0.0574
Morro do Ouro	80	46NC	MarineResources	0.3764	0.07897	0.2169	0.3796	0.5226	0.2951	0.4573
Morro do Ouro	80	46NC	TerrestrialMammals	0.1405	0.1305	0.003321	0.1002	0.4895	0.0252	0.2638
Morro do Ouro	MO14	47NC	C3Plants	0.4463	0.1512	0.1134	0.4585	0.7107	0.2939	0.5985
Morro do Ouro	MO14	47NC	FreshwaterFish	0.04074	0.03809	0.001127	0.02943	0.1419	0.0081	0.0743
Morro do Ouro	MO14	47NC	MarineResources	0.3229	0.08149	0.1659	0.3235	0.4821	0.2399	0.4049
Morro do Ouro	MO14	47NC	TerrestrialMammals	0.1901	0.1627	0.005386	0.1449	0.6035	0.0377	0.3546
Morro do Ouro	MO2	48NC	C3Plants	0.4486	0.1423	0.1343	0.4581	0.704	0.307	0.5894
Morro do Ouro	MO2	48NC	FreshwaterFish	0.03761	0.03622	0.000876	0.02673	0.1341	0.0067	0.0682
Morro do Ouro	MO2	48NC	MarineResources	0.3399	0.08015	0.181	0.3424	0.4913	0.2582	0.4209
Morro do Ouro	MO2	48NC	TerrestrialMammals	0.1739	0.149	0.005232	0.131	0.5535	0.0367	0.3228
Morro do Ouro	MO22	49NC	C3Plants	0.4288	0.1465	0.1096	0.4401	0.6898	0.2819	0.5723
Morro do Ouro	MO22	49NC	FreshwaterFish	0.04296	0.03964	0.001151	0.03187	0.1464	0.0081	0.078
Morro do Ouro	MO22	49NC	MarineResources	0.3271	0.07823	0.1751	0.3269	0.4806	0.2484	0.4059
Morro do Ouro	MO22	49NC	TerrestrialMammals	0.2011	0.1615	0.007066	0.1612	0.604	0.0455	0.364
Morro do Ouro	MO23	410NC	C3Plants	0.4381	0.171	0.07455	0.4536	0.7334	0.2549	0.6131
Morro do Ouro	MO23	410NC	FreshwaterFish	0.04784	0.04366	0.001283	0.03548	0.1634	0.0091	0.0869
Morro do Ouro	MO23	410NC	MarineResources	0.2852	0.08553	0.1185	0.2851	0.4533	0.1982	0.3719
Morro do Ouro	MO23	410NC	TerrestrialMammals	0.2288	0.1876	0.006826	0.18	0.6739	0.0455	0.4307
Morro do Ouro	MO28	411NC	C3Plants	0.4442	0.13	0.1544	0.4523	0.6814	0.3198	0.5695
Morro do Ouro	MO28	411NC	FreshwaterFish	0.03518	0.03279	0.0008073	0.02535	0.1195	0.0064	0.0651
Morro do Ouro	MO28	411NC	MarineResources	0.3614	0.07846	0.2041	0.3643	0.5068	0.2816	0.4406
Morro do Ouro	MO28	411NC	TerrestrialMammals	0.1592	0.1377	0.004763	0.1218	0.5326	0.0327	0.2914
Morro do Ouro	MO29	412NC	C3Plants	0.4545	0.2156	0.03942	0.476	0.8042	0.2025	0.6861
Morro do Ouro	MO29	412NC	FreshwaterFish	0.07415	0.06746	0.002086	0.05513	0.2498	0.0143	0.1361
Morro do Ouro	MO29	412NC	MarineResources	0.1327	0.06627	0.01712	0.1278	0.278	0.0668	0.1973
Morro do Ouro	MO29	412NC	TerrestrialMammals	0.3387	0.2362	0.01252	0.3025	0.8213	0.0828	0.6167
Morro do Ouro	MO31	413NC	C3Plants	0.452	0.1405	0.1427	0.461	0.7051	0.3139	0.5892
Morro do Ouro	MO31	413NC	FreshwaterFish	0.03831	0.03629	0.001036	0.02799	0.1316	0.0073	0.069
Morro do Ouro	MO31	413NC	MarineResources	0.3418	0.08015	0.1819	0.3423	0.4917	0.2597	0.4233
Morro do Ouro	MO31	413NC	TerrestrialMammals	0.1679	0.1486	0.004479	0.1245	0.5535	0.0324	0.3128
Morro do Ouro	MO38	414NC	C3Plants	0.4391	0.1424	0.1242	0.4493	0.6922	0.2983	0.5795
Morro do Ouro	MO38	414NC	FreshwaterFish	0.04188	0.03826	0.001149	0.03089	0.1425	0.0078	0.0772
Morro do Ouro	MO38	414NC	MarineResources	0.3402	0.07764	0.1886	0.3414	0.4912	0.2611	0.418
Morro do Ouro	MO38	414NC	TerrestrialMammals	0.1788	0.1518	0.004921	0.1397	0.5644	0.0353	0.3322
Morro do Ouro	MO47	415NC	C3Plants	0.4373	0.1187	0.1619	0.4462	0.6555	0.3261	0.5471
Morro do Ouro	MO47	415NC	FreshwaterFish	0.03278	0.03181	0.000776	0.02324	0.1179	0.0056	0.0605
Morro do Ouro	MO47	415NC	MarineResources	0.3862	0.07354	0.2351	0.3907	0.5153	0.3109	0.4609
Morro do Ouro	MO47	415NC	TerrestrialMammals	0.1438	0.1305	0.005019	0.1047	0.4926	0.0289	0.2641
Morro do Ouro	MO52	416NC	C3Plants	0.4506	0.1503	0.1137	0.4634	0.7121	0.2995	0.5984
Morro do Ouro	MO52	416NC	FreshwaterFish	0.03633	0.03513	0.0009317	0.02553	0.1284	0.0069	0.0664
Morro do Ouro	MO52	416NC	MarineResources	0.3305	0.08202	0.17	0.3307	0.4847	0.246	0.4157
Morro do Ouro	MO52	416NC	TerrestrialMammals	0.1826	0.1594	0.005164	0.1376	0.5973	0.0346	0.3404
Morro do Ouro	MO56	417NC	C3Plants	0.471	0.172	0.09099	0.4894	0.7551	0.2902	0.6431
Morro do Ouro	MO56	417NC	FreshwaterFish	0.03889	0.03748	0.0009215	0.02758	0.138	0.0073	0.0709
Morro do Ouro	MO56	417NC	MarineResources	0.2799	0.08425	0.124	0.2787	0.4479	0.1933	0.3661
Morro do Ouro	MO56	417NC	TerrestrialMammals	0.2102	0.1816	0.006436	0.1589	0.6698	0.04	0.3971
Morro do Ouro	MO57	418NC	C3Plants	0.4551	0.1299	0.166	0.4633	0.6918	0.3322	0.5808
Morro do Ouro	MO57	418NC	FreshwaterFish	0.03391	0.0316	0.001018	0.02443	0.1168	0.0065	0.0623
Morro do Ouro	MO57	418NC	MarineResources	0.3643	0.07852	0.2125	0.366	0.5101	0.2834	0.4457
Morro do Ouro	MO57	418NC	TerrestrialMammals	0.1467	0.1347	0.004491	0.1056	0.5019	0.0267	0.2751
Morro do Ouro	MO59	419NC	C3Plants	0.8778	0.07063	0.6958	0.8945	0.9681	0.8146	0.9408
Morro do Ouro	MO59	419NC	FreshwaterFish	0.02062	0.02001	0.0004896	0.01492	0.07249	0.0037	0.0378
Morro do Ouro	MO59	419NC	MarineResources	0.02147	0.01793	0.0007648	0.01707	0.06601	0.0048	0.0385
Morro do Ouro	MO59	419NC	TerrestrialMammals	0.08014	0.07166	0.002397	0.06009	0.2707	0.0161	0.1463
Morro do Ouro	5	41NC	C3Plants	0.4783	0.2064	0.05256	0.5041	0.8014	0.2418	0.692
Morro do Ouro	5	41NC	FreshwaterFish	0.04585	0.04537	0.001176	0.03163	0.169	0.0078	0.0847
Morro do Ouro	5	41NC	MarineResources	0.2077	0.07955	0.06541	0.2011	0.3765	0.1303	0.2875
Morro do Ouro	5	41NC	TerrestrialMammals	0.2681	0.2172	0.007286	0.2077	0.7597	0.052	0.5155
Morro do Ouro	MO60	420NC	C3Plants	0.4769	0.1906	0.06826	0.5017	0.7814	0.2639	0.6718
Morro do Ouro	MO60	420NC	FreshwaterFish	0.04175	0.04101	0.001212	0.02951	0.1546	0.0076	0.0755
Morro do Ouro	MO60	420NC	MarineResources	0.2468	0.08205	0.09688	0.2421	0.4158	0.1642	0.3299
Morro do Ouro	MO60	420NC	TerrestrialMammals	0.2346	0.2003	0.006588	0.1758	0.7075	0.0412	0.4545
Morro do Ouro	MO82A	421NC	C3Plants	0.4501	0.1644	0.09229	0.4628	0.7321	0.279	0.6182
Morro do Ouro	MO82A	421NC	FreshwaterFish	0.03913	0.03608	0.0009771	0.02867	0.1327	0.0072	0.0725
Morro do Ouro	MO82A	421NC	MarineResources	0.3081	0.08278	0.152	0.3047	0.4729	0.2248	0.3946
Morro do Ouro	MO82A	421NC	TerrestrialMammals	0.2027	0.1733	0.005793	0.1527	0.6376	0.0388	0.3801
Morro do Ouro	MO84B	422NC	C3Plants	0.4214	0.1453	0.09629	0.4342	0.6759	0.2753	0.5633
Morro do Ouro	MO84B	422NC	FreshwaterFish	0.04996	0.04448	0.001381	0.03723	0.164	0.0099	0.0916
Morro do Ouro	MO84B	422NC	MarineResources	0.3254	0.07844	0.1736	0.3242	0.4782	0.2455	0.4053
Morro do Ouro	MO84B	422NC	TerrestrialMammals	0.2033	0.1631	0.00676	0.1619	0.6122	0.0461	0.3717
Rio Comprido II	22	51NC	MarineResources	0.3608	0.07835	0.2087	0.3616	0.5079	0.2799	0.4413
Rio Comprido II	22	51NC	TerrestrialMammals	0.1473	0.1374	0.003922	0.1034	0.5142	0.0269	0.2778
Rio Comprido II	22	51NC	FreshwaterFish	0.03554	0.0341	0.0008476	0.02499	0.1258	0.0062	0.0663
Rio Comprido II	22	51NC	C3Plants	0.4563	0.131	0.1604	0.466	0.6885	0.3304	0.5829
Rio Comprido II	37	52NC	MarineResources	0.3236	0.08	0.1707	0.3241	0.4747	0.2419	0.4055
Rio Comprido II	37	52NC	TerrestrialMammals	0.189	0.1648	0.005676	0.1417	0.6101	0.0353	0.355
Rio Comprido II	37	52NC	FreshwaterFish	0.04227	0.03971	0.001187	0.03012	0.1479	0.0081	0.0776
Rio Comprido II	37	52NC	C3Plants	0.4451	0.1523	0.1143	0.4597	0.7109	0.289	0.5955
Rio Comprido II	40	53NC	MarineResources	0.3932	0.07172	0.2466	0.3948	0.5251	0.3226	0.4651
Rio Comprido II	40	53NC	TerrestrialMammals	0.1371	0.1201	0.003882	0.1054	0.4508	0.0276	0.2491
Rio Comprido II	40	53NC	FreshwaterFish	0.03259	0.02978	0.000867	0.02437	0.1085	0.0062	0.0594
Rio Comprido II	40	53NC	C3Plants	0.4371	0.1136	0.1935	0.4416	0.6496	0.3314	0.5453
Rio Comprido II	53	54NC	MarineResources	0.362	0.07862	0.2046	0.3645	0.5085	0.2813	0.4407
Rio Comprido II	53	54NC	TerrestrialMammals	0.1606	0.1406	0.004289	0.1208	0.5288	0.0332	0.292
Rio Comprido II	53	54NC	FreshwaterFish	0.04023	0.03675	0.001129	0.02945	0.1348	0.0077	0.0744
Rio Comprido II	53	54NC	C3Plants	0.4372	0.1299	0.1472	0.4445	0.6745	0.3156	0.5609
Rio Comprido II	RC42B	55NC	MarineResources	0.2176	0.07954	0.07677	0.2127	0.3839	0.1384	0.2961
Rio Comprido II	RC42B	55NC	TerrestrialMammals	0.264	0.2094	0.007787	0.2118	0.7451	0.0559	0.5024
Rio Comprido II	RC42B	55NC	FreshwaterFish	0.05106	0.04862	0.001376	0.03646	0.1773	0.0094	0.0949
Rio Comprido II	RC42B	55NC	C3Plants	0.4674	0.1966	0.05617	0.4947	0.7831	0.2454	0.6681
Rio Comprido II	RC52	56NC	MarineResources	0.2534	0.08358	0.1041	0.2482	0.4274	0.1703	0.3382
Rio Comprido II	RC52	56NC	TerrestrialMammals	0.2109	0.1918	0.005211	0.1523	0.7065	0.0359	0.4049
Rio Comprido II	RC52	56NC	FreshwaterFish	0.03776	0.038	0.0008665	0.02626	0.141	0.0065	0.0685
Rio Comprido II	RC52	56NC	C3Plants	0.4979	0.1851	0.07545	0.5283	0.7804	0.3012	0.681
Rio Comprido II	RC66	57NC	MarineResources	0.3543	0.07917	0.1946	0.3561	0.5027	0.2739	0.4348
Rio Comprido II	RC66	57NC	TerrestrialMammals	0.1577	0.1454	0.003763	0.1127	0.5432	0.0278	0.296
Rio Comprido II	RC66	57NC	FreshwaterFish	0.03522	0.03328	0.0008779	0.02574	0.1197	0.0065	0.0645
Rio Comprido II	RC66	57NC	C3Plants	0.4528	0.1345	0.1447	0.4625	0.6937	0.3249	0.5824
Rio Comprido II	RC67A	58NC	MarineResources	0.3285	0.08162	0.1703	0.3287	0.4852	0.2452	0.4119
Rio Comprido II	RC67A	58NC	TerrestrialMammals	0.1824	0.1537	0.005315	0.141	0.5743	0.0374	0.3352
Rio Comprido II	RC67A	58NC	FreshwaterFish	0.0367	0.03547	0.000909	0.02583	0.1288	0.0067	0.0669
Rio Comprido II	RC67A	58NC	C3Plants	0.4524	0.1465	0.1325	0.4611	0.7153	0.3035	0.5992
Rio Comprido II	RC67D	59NC	MarineResources	0.3846	0.07053	0.2409	0.3867	0.5151	0.3128	0.4556
Rio Comprido II	RC67D	59NC	TerrestrialMammals	0.142	0.1223	0.00438	0.1071	0.4504	0.0288	0.2606
Rio Comprido II	RC67D	59NC	FreshwaterFish	0.03688	0.03337	0.001085	0.02738	0.1255	0.0074	0.0672
Rio Comprido II	RC67D	59NC	C3Plants	0.4365	0.1158	0.1815	0.4457	0.6499	0.3218	0.5456
Rio Comprido II	RC68	510NC	MarineResources	0.4127	0.07158	0.2677	0.4163	0.5421	0.3404	0.4849
Rio Comprido II	RC68	510NC	TerrestrialMammals	0.1165	0.1077	0.003464	0.08646	0.4004	0.0228	0.2106
Rio Comprido II	RC68	510NC	FreshwaterFish	0.03204	0.02952	0.0007756	0.02363	0.1082	0.0063	0.0589
Rio Comprido II	RC68	510NC	C3Plants	0.4387	0.1038	0.2132	0.4442	0.6352	0.3453	0.5348
Rio Comprido II	RC1A	511NC	MarineResources	0.3542	0.07745	0.1995	0.3554	0.4987	0.2755	0.4341
Rio Comprido II	RC1A	511NC	TerrestrialMammals	0.1649	0.1401	0.005336	0.1274	0.5228	0.0347	0.3042
Rio Comprido II	RC1A	511NC	FreshwaterFish	0.03712	0.03516	0.000972	0.02685	0.1287	0.0067	0.0678
Rio Comprido II	RC1A	511NC	C3Plants	0.4438	0.132	0.1567	0.4512	0.6855	0.3154	0.5726
Rio Comprido II	RC22	512NC	MarineResources	0.2762	0.08358	0.1232	0.2724	0.4488	0.1924	0.3623
Rio Comprido II	RC22	512NC	TerrestrialMammals	0.2231	0.1891	0.006733	0.1713	0.6904	0.0426	0.4228
Rio Comprido II	RC22	512NC	FreshwaterFish	0.04141	0.03908	0.001102	0.03039	0.146	0.0079	0.074
Rio Comprido II	RC22	512NC	C3Plants	0.4593	0.1768	0.07705	0.4797	0.7516	0.2673	0.6396
Rio Comprido II	RC2A	513NC	MarineResources	0.2979	0.08199	0.1479	0.2935	0.4624	0.2151	0.3835
Rio Comprido II	RC2A	513NC	TerrestrialMammals	0.1842	0.1672	0.004543	0.1333	0.6158	0.0341	0.3517
Rio Comprido II	RC2A	513NC	FreshwaterFish	0.03717	0.03612	0.001049	0.02636	0.1347	0.0067	0.0683
Rio Comprido II	RC2A	513NC	C3Plants	0.4808	0.164	0.1148	0.4974	0.7515	0.31	0.6468
Rio Comprido II	RC3	514NC	MarineResources	0.36	0.08169	0.1951	0.3629	0.5138	0.2771	0.4415
Rio Comprido II	RC3	514NC	TerrestrialMammals	0.1461	0.1357	0.004276	0.1059	0.5187	0.0284	0.265
Rio Comprido II	RC3	514NC	FreshwaterFish	0.03238	0.03123	0.0008691	0.02277	0.116	0.0059	0.0608
Rio Comprido II	RC3	514NC	C3Plants	0.4615	0.1315	0.1657	0.4699	0.6948	0.3365	0.5887
Rio Comprido II	RC30A	515NC	MarineResources	0.3081	0.08278	0.152	0.3047	0.4729	0.2248	0.3946
Rio Comprido II	RC30A	515NC	TerrestrialMammals	0.2027	0.1733	0.005793	0.1527	0.6376	0.0388	0.3801
Rio Comprido II	RC30A	515NC	FreshwaterFish	0.03913	0.03608	0.0009771	0.02867	0.1327	0.0072	0.0725
Rio Comprido II	RC30A	515NC	C3Plants	0.4501	0.1644	0.09229	0.4628	0.7321	0.279	0.6182
Rio Comprido II	RC44	516NC	MarineResources	0.3365	0.079	0.181	0.3384	0.4872	0.2559	0.4174
Rio Comprido II	RC44	516NC	TerrestrialMammals	0.192	0.1623	0.006244	0.1451	0.5926	0.0385	0.3618
Rio Comprido II	RC44	516NC	FreshwaterFish	0.04641	0.04105	0.001414	0.03523	0.1525	0.0093	0.0842
Rio Comprido II	RC44	516NC	C3Plants	0.4251	0.1445	0.1076	0.4399	0.6786	0.2764	0.5649
Rio Comprido II	RC4A	517NC	MarineResources	0.3477	0.07611	0.2003	0.3492	0.4938	0.2708	0.4243
Rio Comprido II	RC4A	517NC	TerrestrialMammals	0.1933	0.1572	0.005866	0.1547	0.5858	0.0407	0.3541
Rio Comprido II	RC4A	517NC	FreshwaterFish	0.05649	0.04757	0.001701	0.04431	0.1739	0.0116	0.1025
Rio Comprido II	RC4A	517NC	C3Plants	0.4026	0.1331	0.1082	0.414	0.6434	0.2703	0.5262
Casa de Pedra	CP34	61NC	MarineResources	0.2891	0.08214	0.1317	0.2866	0.4526	0.2063	0.3724
Casa de Pedra	CP34	61NC	TerrestrialMammals	0.225	0.1818	0.006252	0.1789	0.6611	0.0463	0.42
Casa de Pedra	CP34	61NC	FreshwaterFish	0.04785	0.04413	0.001357	0.0347	0.1652	0.0096	0.0873
Casa de Pedra	CP34	61NC	C3Plants	0.4381	0.1663	0.08408	0.453	0.7259	0.2593	0.6062
Enseada I Ceramic	1	13C	MarineResources	0.3626	0.07575	0.2098	0.3647	0.505	0.2857	0.4386
Enseada I Ceramic	1	13C	TerrestrialMammals	0.1694	0.1425	0.005084	0.1312	0.5395	0.0372	0.3073
Enseada I Ceramic	1	13C	FreshwaterFish	0.04187	0.03763	0.001369	0.03141	0.1383	0.0086	0.0758
Enseada I Ceramic	1	13C	C3Plants	0.4261	0.1283	0.1395	0.4365	0.6602	0.304	0.5475
Enseada I Ceramic	7	14C	MarineResources	0.37	0.07466	0.2229	0.3711	0.5124	0.2941	0.4461
Enseada I Ceramic	7	14C	TerrestrialMammals	0.1641	0.1367	0.005258	0.1307	0.5092	0.0338	0.2975
Enseada I Ceramic	7	14C	FreshwaterFish	0.04102	0.03766	0.001042	0.02997	0.1409	0.008	0.0746
Enseada I Ceramic	7	14C	C3Plants	0.4249	0.1232	0.1594	0.4303	0.6514	0.3062	0.5445
Enseada I Ceramic	10	15C	MarineResources	0.3992	0.06917	0.2546	0.4011	0.5288	0.3308	0.4674
Enseada I Ceramic	10	15C	TerrestrialMammals	0.1364	0.1206	0.003416	0.1021	0.444	0.0268	0.2498
Enseada I Ceramic	10	15C	FreshwaterFish	0.04305	0.03854	0.001335	0.03225	0.1444	0.0086	0.0779
Enseada I Ceramic	10	15C	C3Plants	0.4213	0.1072	0.18	0.4301	0.6164	0.3204	0.5203
Forte Marechal Luz Ceramic	F19	71C	MarineResources	0.2518	0.08046	0.1009	0.2494	0.4098	0.1713	0.3345
Forte Marechal Luz Ceramic	F19	71C	TerrestrialMammals	0.2802	0.2014	0.01187	0.2409	0.7141	0.0697	0.508
Forte Marechal Luz Ceramic	F19	71C	FreshwaterFish	0.07777	0.06456	0.002765	0.06116	0.2451	0.0178	0.1411
Forte Marechal Luz Ceramic	F19	71C	C3Plants	0.3902	0.1752	0.04788	0.4019	0.7098	0.197	0.5722
Forte Marechal Luz Ceramic	F26	72C	MarineResources	0.3779	0.07649	0.2246	0.3791	0.5207	0.3011	0.4565
Forte Marechal Luz Ceramic	F26	72C	TerrestrialMammals	0.1472	0.1339	0.00446	0.1083	0.5009	0.029	0.2706
Forte Marechal Luz Ceramic	F26	72C	FreshwaterFish	0.03958	0.03621	0.0009772	0.02922	0.1339	0.0073	0.075
Forte Marechal Luz Ceramic	F26	72C	C3Plants	0.4353	0.1222	0.1617	0.4427	0.6587	0.3233	0.5518
Forte Marechal Luz Ceramic	F5	73C	MarineResources	0.3684	0.07418	0.2188	0.3712	0.5073	0.2929	0.4425
Forte Marechal Luz Ceramic	F5	73C	TerrestrialMammals	0.1653	0.1429	0.005227	0.1245	0.5352	0.034	0.304
Forte Marechal Luz Ceramic	F5	73C	FreshwaterFish	0.05285	0.04463	0.001658	0.04121	0.1652	0.0114	0.0952
Forte Marechal Luz Ceramic	F5	73C	C3Plants	0.4134	0.1227	0.1421	0.4229	0.6356	0.2946	0.5268
Forte Marechal Luz Ceramic	F55	74C	MarineResources	0.4051	0.06965	0.2619	0.4071	0.5336	0.3363	0.4744
Forte Marechal Luz Ceramic	F55	74C	TerrestrialMammals	0.1254	0.1115	0.004274	0.09555	0.4209	0.0268	0.2285
Forte Marechal Luz Ceramic	F55	74C	FreshwaterFish	0.0386	0.03456	0.00109	0.02903	0.1279	0.0078	0.07
Forte Marechal Luz Ceramic	F55	74C	C3Plants	0.4308	0.1025	0.2006	0.4364	0.6232	0.3365	0.5264
Forte Marechal Luz Ceramic	F56	75C	MarineResources	0.3701	0.07482	0.2189	0.3719	0.5126	0.2956	0.4445
Forte Marechal Luz Ceramic	F56	75C	TerrestrialMammals	0.1653	0.1377	0.005235	0.1307	0.512	0.0344	0.3005
Forte Marechal Luz Ceramic	F56	75C	FreshwaterFish	0.05281	0.04512	0.00162	0.0409	0.1683	0.0108	0.0973
Forte Marechal Luz Ceramic	F56	75C	C3Plants	0.4118	0.1216	0.1408	0.4216	0.6377	0.2945	0.5239
Forte Marechal Luz Ceramic	7	76C	MarineResources	0.3419	0.08047	0.1855	0.3425	0.4987	0.261	0.4229
Forte Marechal Luz Ceramic	7	76C	TerrestrialMammals	0.1941	0.1566	0.006307	0.1583	0.5879	0.0423	0.3509
Forte Marechal Luz Ceramic	7	76C	FreshwaterFish	0.05286	0.04552	0.001617	0.04103	0.171	0.0111	0.0955
Forte Marechal Luz Ceramic	7	76C	C3Plants	0.4112	0.1379	0.1084	0.4217	0.6635	0.2725	0.5424
Forte Marechal Luz Ceramic	28	77C	MarineResources	0.2849	0.08074	0.1297	0.2844	0.4436	0.2031	0.3675
Forte Marechal Luz Ceramic	28	77C	TerrestrialMammals	0.2404	0.1832	0.007976	0.2002	0.6723	0.0556	0.4342
Forte Marechal Luz Ceramic	28	77C	FreshwaterFish	0.05429	0.04818	0.001625	0.04107	0.174	0.0113	0.0984
Forte Marechal Luz Ceramic	28	77C	C3Plants	0.4204	0.1656	0.07351	0.43	0.7155	0.2469	0.5909
Forte Marechal Luz Ceramic	30	78C	MarineResources	0.3873	0.07324	0.24	0.3881	0.5272	0.313	0.4603
Forte Marechal Luz Ceramic	30	78C	TerrestrialMammals	0.1453	0.1293	0.00424	0.1081	0.4798	0.0272	0.2733
Forte Marechal Luz Ceramic	30	78C	FreshwaterFish	0.04572	0.04051	0.001281	0.0344	0.1484	0.0089	0.0842
Forte Marechal Luz Ceramic	30	78C	C3Plants	0.4217	0.1146	0.164	0.4304	0.6317	0.3115	0.5304
Forte Marechal Luz Ceramic	33	79C	MarineResources	0.3173	0.07904	0.168	0.3167	0.4694	0.2368	0.3999
Forte Marechal Luz Ceramic	33	79C	TerrestrialMammals	0.2067	0.1661	0.006402	0.1686	0.6223	0.0456	0.372
Forte Marechal Luz Ceramic	33	79C	FreshwaterFish	0.05174	0.04593	0.001289	0.03908	0.1721	0.0104	0.0948
Forte Marechal Luz Ceramic	33	79C	C3Plants	0.4243	0.1505	0.0942	0.4351	0.6906	0.2734	0.574
Forte Marechal Luz Ceramic	52	710C	MarineResources	0.3675	0.07568	0.2162	0.369	0.5094	0.2911	0.4439
Forte Marechal Luz Ceramic	52	710C	TerrestrialMammals	0.1704	0.1433	0.005031	0.1309	0.5444	0.0361	0.31
Forte Marechal Luz Ceramic	52	710C	FreshwaterFish	0.04955	0.04359	0.001347	0.03863	0.1615	0.0101	0.0895
Forte Marechal Luz Ceramic	52	710C	C3Plants	0.4126	0.1254	0.1326	0.421	0.6378	0.2891	0.5306
Forte Marechal Luz Ceramic	53	711C	MarineResources	0.3581	0.0754	0.208	0.3596	0.5029	0.282	0.4336
Forte Marechal Luz Ceramic	53	711C	TerrestrialMammals	0.1856	0.1504	0.006559	0.1492	0.5581	0.0398	0.3402
Forte Marechal Luz Ceramic	53	711C	FreshwaterFish	0.04693	0.04241	0.001554	0.03466	0.1566	0.0093	0.0863
Forte Marechal Luz Ceramic	53	711C	C3Plants	0.4094	0.1334	0.121	0.4177	0.6582	0.2786	0.5374
Forte Marechal Luz Ceramic	56	712C	MarineResources	0.3292	0.07917	0.1767	0.3295	0.4804	0.2486	0.4112
Forte Marechal Luz Ceramic	56	712C	TerrestrialMammals	0.1982	0.1645	0.006393	0.1543	0.6099	0.041	0.3702
Forte Marechal Luz Ceramic	56	712C	FreshwaterFish	0.04516	0.04011	0.001291	0.03421	0.1483	0.0086	0.0826
Forte Marechal Luz Ceramic	56	712C	C3Plants	0.4274	0.1469	0.1064	0.4396	0.6858	0.2772	0.5715
		TARGET/CONSUMER RESULTS REPORT: 11NC
		10000 updates took 6 s
		INPUT DATA (Weighted model: Yes; Offset dependent: Yes; Concentration-dependent model: Yes; Minimum uncertainty: 0.001)
		Target/consumer data
		[13C]=-10.84(1)	[15N]=17.84(1)
		Offsets
		[13C]=4.8(0.5)	[15N]=5.5(0.5)
		Weights
		[13C][Protein]=74(4)	[13C][Energy]=26(4)	[15N][Protein]=100(0)	[15N][Energy]=0(0)
		Source/Food values
		[MarineResources][Protein][13C]=-14.1(1)	[MarineResources][Protein][15N]=12.9(1)	[MarineResources][Energy][13C]=-20.1(1)
		[TerrestrialMammals][Protein][13C]=-22.7(1)	[TerrestrialMammals][Protein][15N]=8.2(1)	[TerrestrialMammals][Energy][13C]=-28.7(1)
		[FreshwaterFish][Protein][13C]=-24.3(1)	[FreshwaterFish][Protein][15N]=11.5(1)	[FreshwaterFish][Energy][13C]=-30.3(1)
		[C3Plants][Protein][13C]=-29.2(1)	[C3Plants][Protein][15N]=1.1(1)	[C3Plants][Energy][13C]=-26.7(1)
		Concentrations
		[MarineResources][Protein]=65(5)	[MarineResources][Energy]=35(5)	[TerrestrialMammals][Protein]=30(2.5)	[TerrestrialMammals][Energy]=70(2.5)	[FreshwaterFish][Protein]=65(5)	[FreshwaterFish][Energy]=35(5)	[C3Plants][Protein]=10(2.5)	[C3Plants][Energy]=90(2.5)
		Prior info
		([Protein]/([Protein]+[Energy]))>0.05
		([Protein]/([Protein]+[Energy]))<0.4
		ESTIMATES
		Estimates on source/food contribution
		Source/Food	Mean	sd	2.5pc	median	97.5pc
		MarineResources	0.4511	0.06393	0.3112	0.455	0.5644	0.388	0.5133
		TerrestrialMammals	0.08684	0.08311	0.002198	0.06314	0.3052	0.0149	0.1589
		FreshwaterFish	0.0278	0.02514	0.0008039	0.02087	0.09474	0.0054	0.0508
		C3Plants	0.4343	0.08283	0.2588	0.4372	0.5964	0.3588	0.5097
		Estimates on fraction contribution
		Fraction	Mean	sd	2.5pc	median	97.5pc
		Protein	0.3683	0.02957	0.2882	0.3772	0.3992
		Energy	0.6317	0.02957	0.6008	0.6228	0.7118
		Estimates on signal contribution from source/food
		Proxy	Source/Food	Mean	sd	2.5pc	median	97.5pc
		13C	MarineResources	0.6625	0.06094	0.5242	0.668	0.7661
		13C	TerrestrialMammals	0.07569	0.07058	0.001996	0.05618	0.2568
		13C	FreshwaterFish	0.04098	0.03702	0.001224	0.03084	0.1406
		13C	C3Plants	0.2209	0.04649	0.1269	0.2218	0.3116
		15N	MarineResources	0.7896	0.06968	0.6241	0.7992	0.9018
		15N	TerrestrialMammals	0.06875	0.06357	0.001836	0.05145	0.2316
		15N	FreshwaterFish	0.04902	0.04414	0.001461	0.03714	0.168
		15N	C3Plants	0.09263	0.03341	0.03356	0.09025	0.1641
		TARGET/CONSUMER RESULTS REPORT: 12NC
		10000 updates took 6 s
		INPUT DATA (Weighted model: Yes; Offset dependent: Yes; Concentration-dependent model: Yes; Minimum uncertainty: 0.001)
		Target/consumer data
		[13C]=-10.72(1)	[15N]=13.87(1)
		Offsets
		[13C]=4.8(0.5)	[15N]=5.5(0.5)
		Weights
		[13C][Protein]=74(4)	[13C][Energy]=26(4)	[15N][Protein]=100(0)	[15N][Energy]=0(0)
		Source/Food values
		[MarineResources][Protein][13C]=-14.1(1)	[MarineResources][Protein][15N]=12.9(1)	[MarineResources][Energy][13C]=-20.1(1)
		[TerrestrialMammals][Protein][13C]=-22.7(1)	[TerrestrialMammals][Protein][15N]=8.2(1)	[TerrestrialMammals][Energy][13C]=-28.7(1)
		[FreshwaterFish][Protein][13C]=-24.3(1)	[FreshwaterFish][Protein][15N]=11.5(1)	[FreshwaterFish][Energy][13C]=-30.3(1)
		[C3Plants][Protein][13C]=-29.2(1)	[C3Plants][Protein][15N]=1.1(1)	[C3Plants][Energy][13C]=-26.7(1)
		Concentrations
		[MarineResources][Protein]=65(5)	[MarineResources][Energy]=35(5)	[TerrestrialMammals][Protein]=30(2.5)	[TerrestrialMammals][Energy]=70(2.5)	[FreshwaterFish][Protein]=65(5)	[FreshwaterFish][Energy]=35(5)	[C3Plants][Protein]=10(2.5)	[C3Plants][Energy]=90(2.5)
		Prior info
		([Protein]/([Protein]+[Energy]))>0.05
		([Protein]/([Protein]+[Energy]))<0.4
		ESTIMATES
		Estimates on source/food contribution
		Source/Food	Mean	sd	2.5pc	median	97.5pc
		MarineResources	0.4187	0.07097	0.2678	0.4231	0.5439	0.3483	0.4882
		TerrestrialMammals	0.1072	0.09952	0.002833	0.07783	0.375	0.0208	0.1941
		FreshwaterFish	0.02759	0.02565	0.0007401	0.02017	0.09505	0.0051	0.051
		C3Plants	0.4465	0.1003	0.2281	0.4486	0.6388	0.3567	0.5407
		Estimates on fraction contribution
		Fraction	Mean	sd	2.5pc	median	97.5pc
		Protein	0.3582	0.03531	0.2705	0.3668	0.3987
		Energy	0.6418	0.03531	0.6013	0.6332	0.7296
		Estimates on signal contribution from source/food
		Proxy	Source/Food	Mean	sd	2.5pc	median	97.5pc
		13C	MarineResources	0.6277	0.0694	0.4713	0.635	0.7462
		13C	TerrestrialMammals	0.09504	0.08639	0.00266	0.07059	0.3237
		13C	FreshwaterFish	0.04088	0.03722	0.00115	0.03029	0.1364
		13C	C3Plants	0.2364	0.05889	0.115	0.236	0.3535
		15N	MarineResources	0.7488	0.07907	0.5654	0.7593	0.8764
		15N	TerrestrialMammals	0.08777	0.07925	0.002446	0.0652	0.2965
		15N	FreshwaterFish	0.04889	0.04434	0.001383	0.03648	0.1623
		15N	C3Plants	0.1145	0.04346	0.04088	0.1102	0.2123
		TARGET/CONSUMER RESULTS REPORT: 21NC
		10000 updates took 6 s
		INPUT DATA (Weighted model: Yes; Offset dependent: Yes; Concentration-dependent model: Yes; Minimum uncertainty: 0.001)
		Target/consumer data
		[13C]=-11.12(1)	[15N]=14.43(1)
		Offsets
		[13C]=4.8(0.5)	[15N]=5.5(0.5)
		Weights
		[13C][Protein]=74(4)	[13C][Energy]=26(4)	[15N][Protein]=100(0)	[15N][Energy]=0(0)
		Source/Food values
		[MarineResources][Protein][13C]=-14.1(1)	[MarineResources][Protein][15N]=12.9(1)	[MarineResources][Energy][13C]=-20.1(1)
		[TerrestrialMammals][Protein][13C]=-22.7(1)	[TerrestrialMammals][Protein][15N]=8.2(1)	[TerrestrialMammals][Energy][13C]=-28.7(1)
		[FreshwaterFish][Protein][13C]=-24.3(1)	[FreshwaterFish][Protein][15N]=11.5(1)	[FreshwaterFish][Energy][13C]=-30.3(1)
		[C3Plants][Protein][13C]=-29.2(1)	[C3Plants][Protein][15N]=1.1(1)	[C3Plants][Energy][13C]=-26.7(1)
		Concentrations
		[MarineResources][Protein]=65(5)	[MarineResources][Energy]=35(5)	[TerrestrialMammals][Protein]=30(2.5)	[TerrestrialMammals][Energy]=70(2.5)	[FreshwaterFish][Protein]=65(5)	[FreshwaterFish][Energy]=35(5)	[C3Plants][Protein]=10(2.5)	[C3Plants][Energy]=90(2.5)
		Prior info
		([Protein]/([Protein]+[Energy]))>0.05
		([Protein]/([Protein]+[Energy]))<0.4
		ESTIMATES
		Estimates on source/food contribution
		Source/Food	Mean	sd	2.5pc	median	97.5pc
		MarineResources	0.4142	0.06994	0.2687	0.4181	0.5393	0.3416	0.4845
		TerrestrialMammals	0.1142	0.1052	0.003458	0.08557	0.3882	0.0213	0.2091
		FreshwaterFish	0.02904	0.02778	0.0007555	0.021	0.1031	0.0053	0.0526
		C3Plants	0.4425	0.1023	0.2211	0.4453	0.6382	0.3491	0.536
		Estimates on fraction contribution
		Fraction	Mean	sd	2.5pc	median	97.5pc
		Protein	0.359	0.03446	0.271	0.3682	0.3988
		Energy	0.641	0.03446	0.6012	0.6318	0.7292
		Estimates on signal contribution from source/food
		Proxy	Source/Food	Mean	sd	2.5pc	median	97.5pc
		13C	MarineResources	0.6192	0.07173	0.4598	0.6261	0.7408
		13C	TerrestrialMammals	0.1018	0.09156	0.003176	0.07678	0.338
		13C	FreshwaterFish	0.04298	0.03994	0.001143	0.03143	0.1484
		13C	C3Plants	0.236	0.05985	0.1138	0.2371	0.3505
		15N	MarineResources	0.7408	0.0824	0.551	0.7511	0.8706
		15N	TerrestrialMammals	0.09389	0.08369	0.002981	0.07206	0.3121
		15N	FreshwaterFish	0.05145	0.0475	0.001385	0.03779	0.1767
		15N	C3Plants	0.1139	0.04315	0.04054	0.1104	0.2115
		TARGET/CONSUMER RESULTS REPORT: 22NC
		10000 updates took 6 s
		INPUT DATA (Weighted model: Yes; Offset dependent: Yes; Concentration-dependent model: Yes; Minimum uncertainty: 0.001)
		Target/consumer data
		[13C]=-11.97(1)	[15N]=13.07(1)
		Offsets
		[13C]=4.8(0.5)	[15N]=5.5(0.5)
		Weights
		[13C][Protein]=74(4)	[13C][Energy]=26(4)	[15N][Protein]=100(0)	[15N][Energy]=0(0)
		Source/Food values
		[MarineResources][Protein][13C]=-14.1(1)	[MarineResources][Protein][15N]=12.9(1)	[MarineResources][Energy][13C]=-20.1(1)
		[TerrestrialMammals][Protein][13C]=-22.7(1)	[TerrestrialMammals][Protein][15N]=8.2(1)	[TerrestrialMammals][Energy][13C]=-28.7(1)
		[FreshwaterFish][Protein][13C]=-24.3(1)	[FreshwaterFish][Protein][15N]=11.5(1)	[FreshwaterFish][Energy][13C]=-30.3(1)
		[C3Plants][Protein][13C]=-29.2(1)	[C3Plants][Protein][15N]=1.1(1)	[C3Plants][Energy][13C]=-26.7(1)
		Concentrations
		[MarineResources][Protein]=65(5)	[MarineResources][Energy]=35(5)	[TerrestrialMammals][Protein]=30(2.5)	[TerrestrialMammals][Energy]=70(2.5)	[FreshwaterFish][Protein]=65(5)	[FreshwaterFish][Energy]=35(5)	[C3Plants][Protein]=10(2.5)	[C3Plants][Energy]=90(2.5)
		Prior info
		([Protein]/([Protein]+[Energy]))>0.05
		([Protein]/([Protein]+[Energy]))<0.4
		ESTIMATES
		Estimates on source/food contribution
		Source/Food	Mean	sd	2.5pc	median	97.5pc
		MarineResources	0.3729	0.07881	0.2162	0.3757	0.5167	0.2912	0.4537
		TerrestrialMammals	0.1359	0.1259	0.003984	0.09762	0.475	0.0249	0.2517
		FreshwaterFish	0.03191	0.03023	0.0009338	0.02313	0.11	0.006	0.0583
		C3Plants	0.4593	0.1236	0.1878	0.4649	0.686	0.3427	0.579
		Estimates on fraction contribution
		Fraction	Mean	sd	2.5pc	median	97.5pc
		Protein	0.3449	0.04223	0.2444	0.354	0.3982
		Energy	0.6551	0.04223	0.6018	0.6461	0.7557
		Estimates on signal contribution from source/food
		Proxy	Source/Food	Mean	sd	2.5pc	median	97.5pc
		13C	MarineResources	0.5764	0.08098	0.4001	0.5841	0.714
		13C	TerrestrialMammals	0.1232	0.1111	0.003687	0.09046	0.4184
		13C	FreshwaterFish	0.04907	0.04502	0.001519	0.03635	0.1649
		13C	C3Plants	0.2514	0.07317	0.09973	0.2536	0.3917
		15N	MarineResources	0.6956	0.09437	0.4835	0.7071	0.8489
		15N	TerrestrialMammals	0.1151	0.1029	0.00353	0.08535	0.3835
		15N	FreshwaterFish	0.05925	0.05408	0.001832	0.04391	0.1987
		15N	C3Plants	0.1301	0.05458	0.03711	0.1255	0.2505
		TARGET/CONSUMER RESULTS REPORT: 31NC
		10000 updates took 6 s
		INPUT DATA (Weighted model: Yes; Offset dependent: Yes; Concentration-dependent model: Yes; Minimum uncertainty: 0.001)
		Target/consumer data
		[13C]=-11.6(1)	[15N]=16.9(1)
		Offsets
		[13C]=4.8(0.5)	[15N]=5.5(0.5)
		Weights
		[13C][Protein]=74(4)	[13C][Energy]=26(4)	[15N][Protein]=100(0)	[15N][Energy]=0(0)
		Source/Food values
		[MarineResources][Protein][13C]=-14.1(1)	[MarineResources][Protein][15N]=12.9(1)	[MarineResources][Energy][13C]=-20.1(1)
		[TerrestrialMammals][Protein][13C]=-22.7(1)	[TerrestrialMammals][Protein][15N]=8.2(1)	[TerrestrialMammals][Energy][13C]=-28.7(1)
		[FreshwaterFish][Protein][13C]=-24.3(1)	[FreshwaterFish][Protein][15N]=11.5(1)	[FreshwaterFish][Energy][13C]=-30.3(1)
		[C3Plants][Protein][13C]=-29.2(1)	[C3Plants][Protein][15N]=1.1(1)	[C3Plants][Energy][13C]=-26.7(1)
		Concentrations
		[MarineResources][Protein]=65(5)	[MarineResources][Energy]=35(5)	[TerrestrialMammals][Protein]=30(2.5)	[TerrestrialMammals][Energy]=70(2.5)	[FreshwaterFish][Protein]=65(5)	[FreshwaterFish][Energy]=35(5)	[C3Plants][Protein]=10(2.5)	[C3Plants][Energy]=90(2.5)
		Prior info
		([Protein]/([Protein]+[Energy]))>0.05
		([Protein]/([Protein]+[Energy]))<0.4
		ESTIMATES
		Estimates on source/food contribution
		Source/Food	Mean	sd	2.5pc	median	97.5pc
		MarineResources	0.429	0.0669	0.2881	0.4329	0.5495	0.3614	0.495
		TerrestrialMammals	0.1073	0.1037	0.002952	0.07578	0.3861	0.0189	0.1973
		FreshwaterFish	0.03453	0.03194	0.0008864	0.0257	0.118	0.0064	0.0631
		C3Plants	0.4291	0.09499	0.2138	0.4364	0.6018	0.3439	0.514
		Estimates on fraction contribution
		Fraction	Mean	sd	2.5pc	median	97.5pc
		Protein	0.3653	0.0306	0.2873	0.3733	0.3991
		Energy	0.6347	0.0306	0.601	0.6268	0.7128
		Estimates on signal contribution from source/food
		Proxy	Source/Food	Mean	sd	2.5pc	median	97.5pc
		13C	MarineResources	0.6297	0.07081	0.4671	0.6367	0.7488
		13C	TerrestrialMammals	0.09458	0.08931	0.002671	0.06825	0.3291
		13C	FreshwaterFish	0.05027	0.04569	0.001317	0.03764	0.1682
		13C	C3Plants	0.2254	0.05452	0.1085	0.2278	0.3259
		15N	MarineResources	0.7522	0.08289	0.5582	0.762	0.8835
		15N	TerrestrialMammals	0.08659	0.08114	0.002434	0.06292	0.3009
		15N	FreshwaterFish	0.06013	0.05437	0.001587	0.04519	0.2009
		15N	C3Plants	0.101	0.03743	0.03448	0.09874	0.1813
		TARGET/CONSUMER RESULTS REPORT: 32NC
		10000 updates took 6 s
		INPUT DATA (Weighted model: Yes; Offset dependent: Yes; Concentration-dependent model: Yes; Minimum uncertainty: 0.001)
		Target/consumer data
		[13C]=-12.2(1)	[15N]=15(1)
		Offsets
		[13C]=4.8(0.5)	[15N]=5.5(0.5)
		Weights
		[13C][Protein]=74(4)	[13C][Energy]=26(4)	[15N][Protein]=100(0)	[15N][Energy]=0(0)
		Source/Food values
		[MarineResources][Protein][13C]=-14.1(1)	[MarineResources][Protein][15N]=12.9(1)	[MarineResources][Energy][13C]=-20.1(1)
		[TerrestrialMammals][Protein][13C]=-22.7(1)	[TerrestrialMammals][Protein][15N]=8.2(1)	[TerrestrialMammals][Energy][13C]=-28.7(1)
		[FreshwaterFish][Protein][13C]=-24.3(1)	[FreshwaterFish][Protein][15N]=11.5(1)	[FreshwaterFish][Energy][13C]=-30.3(1)
		[C3Plants][Protein][13C]=-29.2(1)	[C3Plants][Protein][15N]=1.1(1)	[C3Plants][Energy][13C]=-26.7(1)
		Concentrations
		[MarineResources][Protein]=65(5)	[MarineResources][Energy]=35(5)	[TerrestrialMammals][Protein]=30(2.5)	[TerrestrialMammals][Energy]=70(2.5)	[FreshwaterFish][Protein]=65(5)	[FreshwaterFish][Energy]=35(5)	[C3Plants][Protein]=10(2.5)	[C3Plants][Energy]=90(2.5)
		Prior info
		([Protein]/([Protein]+[Energy]))>0.05
		([Protein]/([Protein]+[Energy]))<0.4
		ESTIMATES
		Estimates on source/food contribution
		Source/Food	Mean	sd	2.5pc	median	97.5pc
		MarineResources	0.3867	0.07278	0.2403	0.3896	0.5211	0.3123	0.4598
		TerrestrialMammals	0.1431	0.1263	0.004105	0.1058	0.4726	0.0291	0.2656
		FreshwaterFish	0.03664	0.03232	0.001073	0.02753	0.1184	0.0072	0.0675
		C3Plants	0.4335	0.116	0.1742	0.4423	0.6478	0.3247	0.5399
		Estimates on fraction contribution
		Fraction	Mean	sd	2.5pc	median	97.5pc
		Protein	0.356	0.03621	0.2678	0.3645	0.3987
		Energy	0.644	0.03621	0.6013	0.6355	0.7323
		Estimates on signal contribution from source/food
		Proxy	Source/Food	Mean	sd	2.5pc	median	97.5pc
		13C	MarineResources	0.583	0.07938	0.4115	0.5905	0.7185
		13C	TerrestrialMammals	0.1276	0.11	0.003776	0.096	0.4103
		13C	FreshwaterFish	0.05468	0.04737	0.00163	0.04148	0.1731
		13C	C3Plants	0.2348	0.0675	0.09488	0.2367	0.3639
		15N	MarineResources	0.7013	0.09313	0.496	0.7135	0.8524
		15N	TerrestrialMammals	0.1179	0.1008	0.003546	0.08912	0.3779
		15N	FreshwaterFish	0.06582	0.05681	0.001971	0.05025	0.2078
		15N	C3Plants	0.115	0.04691	0.03666	0.1109	0.2199
		TARGET/CONSUMER RESULTS REPORT: 33NC
		10000 updates took 6 s
		INPUT DATA (Weighted model: Yes; Offset dependent: Yes; Concentration-dependent model: Yes; Minimum uncertainty: 0.001)
		Target/consumer data
		[13C]=-12(1)	[15N]=15.4(1)
		Offsets
		[13C]=4.8(0.5)	[15N]=5.5(0.5)
		Weights
		[13C][Protein]=74(4)	[13C][Energy]=26(4)	[15N][Protein]=100(0)	[15N][Energy]=0(0)
		Source/Food values
		[MarineResources][Protein][13C]=-14.1(1)	[MarineResources][Protein][15N]=12.9(1)	[MarineResources][Energy][13C]=-20.1(1)
		[TerrestrialMammals][Protein][13C]=-22.7(1)	[TerrestrialMammals][Protein][15N]=8.2(1)	[TerrestrialMammals][Energy][13C]=-28.7(1)
		[FreshwaterFish][Protein][13C]=-24.3(1)	[FreshwaterFish][Protein][15N]=11.5(1)	[FreshwaterFish][Energy][13C]=-30.3(1)
		[C3Plants][Protein][13C]=-29.2(1)	[C3Plants][Protein][15N]=1.1(1)	[C3Plants][Energy][13C]=-26.7(1)
		Concentrations
		[MarineResources][Protein]=65(5)	[MarineResources][Energy]=35(5)	[TerrestrialMammals][Protein]=30(2.5)	[TerrestrialMammals][Energy]=70(2.5)	[FreshwaterFish][Protein]=65(5)	[FreshwaterFish][Energy]=35(5)	[C3Plants][Protein]=10(2.5)	[C3Plants][Energy]=90(2.5)
		Prior info
		([Protein]/([Protein]+[Energy]))>0.05
		([Protein]/([Protein]+[Energy]))<0.4
		ESTIMATES
		Estimates on source/food contribution
		Source/Food	Mean	sd	2.5pc	median	97.5pc
		MarineResources	0.3965	0.07245	0.2466	0.3988	0.533	0.3235	0.4678
		TerrestrialMammals	0.1347	0.1189	0.003485	0.1018	0.4434	0.0257	0.2517
		FreshwaterFish	0.03657	0.0342	0.001171	0.02697	0.1263	0.0069	0.067
		C3Plants	0.4322	0.1108	0.1868	0.4371	0.6417	0.3274	0.5367
		Estimates on fraction contribution
		Fraction	Mean	sd	2.5pc	median	97.5pc
		Protein	0.3573	0.03604	0.2671	0.3668	0.3985
		Energy	0.6427	0.03604	0.6015	0.6332	0.7331
		Estimates on signal contribution from source/food
		Proxy	Source/Food	Mean	sd	2.5pc	median	97.5pc
		13C	MarineResources	0.5951	0.07702	0.429	0.6003	0.7286
		13C	TerrestrialMammals	0.1198	0.1034	0.003149	0.09095	0.3837
		13C	FreshwaterFish	0.05462	0.05022	0.001746	0.04052	0.185
		13C	C3Plants	0.2305	0.06374	0.09581	0.2323	0.3531
		15N	MarineResources	0.7149	0.09015	0.5162	0.7232	0.8641
		15N	TerrestrialMammals	0.1103	0.09444	0.002954	0.08452	0.3468
		15N	FreshwaterFish	0.06565	0.06	0.002097	0.04873	0.2227
		15N	C3Plants	0.1092	0.044	0.03644	0.1048	0.2093
		TARGET/CONSUMER RESULTS REPORT: 34NC
		10000 updates took 6 s
		INPUT DATA (Weighted model: Yes; Offset dependent: Yes; Concentration-dependent model: Yes; Minimum uncertainty: 0.001)
		Target/consumer data
		[13C]=-11(1)	[15N]=15(1)
		Offsets
		[13C]=4.8(0.5)	[15N]=5.5(0.5)
		Weights
		[13C][Protein]=74(4)	[13C][Energy]=26(4)	[15N][Protein]=100(0)	[15N][Energy]=0(0)
		Source/Food values
		[MarineResources][Protein][13C]=-14.1(1)	[MarineResources][Protein][15N]=12.9(1)	[MarineResources][Energy][13C]=-20.1(1)
		[TerrestrialMammals][Protein][13C]=-22.7(1)	[TerrestrialMammals][Protein][15N]=8.2(1)	[TerrestrialMammals][Energy][13C]=-28.7(1)
		[FreshwaterFish][Protein][13C]=-24.3(1)	[FreshwaterFish][Protein][15N]=11.5(1)	[FreshwaterFish][Energy][13C]=-30.3(1)
		[C3Plants][Protein][13C]=-29.2(1)	[C3Plants][Protein][15N]=1.1(1)	[C3Plants][Energy][13C]=-26.7(1)
		Concentrations
		[MarineResources][Protein]=65(5)	[MarineResources][Energy]=35(5)	[TerrestrialMammals][Protein]=30(2.5)	[TerrestrialMammals][Energy]=70(2.5)	[FreshwaterFish][Protein]=65(5)	[FreshwaterFish][Energy]=35(5)	[C3Plants][Protein]=10(2.5)	[C3Plants][Energy]=90(2.5)
		Prior info
		([Protein]/([Protein]+[Energy]))>0.05
		([Protein]/([Protein]+[Energy]))<0.4
		ESTIMATES
		Estimates on source/food contribution
		Source/Food	Mean	sd	2.5pc	median	97.5pc
		MarineResources	0.4254	0.06771	0.2856	0.4289	0.5471	0.3586	0.4925
		TerrestrialMammals	0.1138	0.102	0.002828	0.08483	0.3752	0.0216	0.2118
		FreshwaterFish	0.02978	0.02722	0.0008816	0.02199	0.09997	0.0056	0.0547
		C3Plants	0.431	0.09816	0.2216	0.4356	0.6175	0.3406	0.5194
		Estimates on fraction contribution
		Fraction	Mean	sd	2.5pc	median	97.5pc
		Protein	0.363	0.03296	0.2789	0.3718	0.3989
		Energy	0.637	0.03296	0.6011	0.6282	0.7212
		Estimates on signal contribution from source/food
		Proxy	Source/Food	Mean	sd	2.5pc	median	97.5pc
		13C	MarineResources	0.627	0.06707	0.4837	0.6327	0.7438
		13C	TerrestrialMammals	0.1002	0.08719	0.002723	0.07625	0.3223
		13C	FreshwaterFish	0.04426	0.0404	0.001338	0.03296	0.1471
		13C	C3Plants	0.2286	0.05631	0.1135	0.2303	0.3371
		15N	MarineResources	0.7472	0.07697	0.5801	0.7561	0.8758
		15N	TerrestrialMammals	0.0919	0.07909	0.002498	0.07043	0.2901
		15N	FreshwaterFish	0.05296	0.04823	0.001618	0.03949	0.1754
		15N	C3Plants	0.1079	0.03972	0.03881	0.1051	0.1957
		TARGET/CONSUMER RESULTS REPORT: 35NC
		10000 updates took 6 s
		INPUT DATA (Weighted model: Yes; Offset dependent: Yes; Concentration-dependent model: Yes; Minimum uncertainty: 0.001)
		Target/consumer data
		[13C]=-11.4(1)	[15N]=15.4(1)
		Offsets
		[13C]=4.8(0.5)	[15N]=5.5(0.5)
		Weights
		[13C][Protein]=74(4)	[13C][Energy]=26(4)	[15N][Protein]=100(0)	[15N][Energy]=0(0)
		Source/Food values
		[MarineResources][Protein][13C]=-14.1(1)	[MarineResources][Protein][15N]=12.9(1)	[MarineResources][Energy][13C]=-20.1(1)
		[TerrestrialMammals][Protein][13C]=-22.7(1)	[TerrestrialMammals][Protein][15N]=8.2(1)	[TerrestrialMammals][Energy][13C]=-28.7(1)
		[FreshwaterFish][Protein][13C]=-24.3(1)	[FreshwaterFish][Protein][15N]=11.5(1)	[FreshwaterFish][Energy][13C]=-30.3(1)
		[C3Plants][Protein][13C]=-29.2(1)	[C3Plants][Protein][15N]=1.1(1)	[C3Plants][Energy][13C]=-26.7(1)
		Concentrations
		[MarineResources][Protein]=65(5)	[MarineResources][Energy]=35(5)	[TerrestrialMammals][Protein]=30(2.5)	[TerrestrialMammals][Energy]=70(2.5)	[FreshwaterFish][Protein]=65(5)	[FreshwaterFish][Energy]=35(5)	[C3Plants][Protein]=10(2.5)	[C3Plants][Energy]=90(2.5)
		Prior info
		([Protein]/([Protein]+[Energy]))>0.05
		([Protein]/([Protein]+[Energy]))<0.4
		ESTIMATES
		Estimates on source/food contribution
		Source/Food	Mean	sd	2.5pc	median	97.5pc
		MarineResources	0.4133	0.07196	0.267	0.4166	0.5435	0.341	0.4859
		TerrestrialMammals	0.127	0.1177	0.003665	0.09234	0.4462	0.0238	0.2357
		FreshwaterFish	0.03326	0.03021	0.0009084	0.02461	0.1118	0.0066	0.0607
		C3Plants	0.4264	0.1059	0.1847	0.4334	0.6243	0.3288	0.5249
		Estimates on fraction contribution
		Fraction	Mean	sd	2.5pc	median	97.5pc
		Protein	0.3613	0.03336	0.2773	0.3704	0.3988
		Energy	0.6387	0.03336	0.6012	0.6296	0.7229
		Estimates on signal contribution from source/food
		Proxy	Source/Food	Mean	sd	2.5pc	median	97.5pc
		13C	MarineResources	0.6119	0.07518	0.4456	0.6194	0.7368
		13C	TerrestrialMammals	0.1122	0.1008	0.003319	0.08298	0.3814
		13C	FreshwaterFish	0.04889	0.04402	0.001423	0.03613	0.1646
		13C	C3Plants	0.227	0.06126	0.09555	0.23	0.3422
		15N	MarineResources	0.7315	0.08714	0.5365	0.743	0.8701
		15N	TerrestrialMammals	0.103	0.0917	0.0031	0.07727	0.343
		15N	FreshwaterFish	0.05856	0.05241	0.001727	0.04353	0.1948
		15N	C3Plants	0.1069	0.0422	0.03341	0.1042	0.1995
		TARGET/CONSUMER RESULTS REPORT: 36NC
		10000 updates took 6 s
		INPUT DATA (Weighted model: Yes; Offset dependent: Yes; Concentration-dependent model: Yes; Minimum uncertainty: 0.001)
		Target/consumer data
		[13C]=-11.2(1)	[15N]=15.9(1)
		Offsets
		[13C]=4.8(0.5)	[15N]=5.5(0.5)
		Weights
		[13C][Protein]=74(4)	[13C][Energy]=26(4)	[15N][Protein]=100(0)	[15N][Energy]=0(0)
		Source/Food values
		[MarineResources][Protein][13C]=-14.1(1)	[MarineResources][Protein][15N]=12.9(1)	[MarineResources][Energy][13C]=-20.1(1)
		[TerrestrialMammals][Protein][13C]=-22.7(1)	[TerrestrialMammals][Protein][15N]=8.2(1)	[TerrestrialMammals][Energy][13C]=-28.7(1)
		[FreshwaterFish][Protein][13C]=-24.3(1)	[FreshwaterFish][Protein][15N]=11.5(1)	[FreshwaterFish][Energy][13C]=-30.3(1)
		[C3Plants][Protein][13C]=-29.2(1)	[C3Plants][Protein][15N]=1.1(1)	[C3Plants][Energy][13C]=-26.7(1)
		Concentrations
		[MarineResources][Protein]=65(5)	[MarineResources][Energy]=35(5)	[TerrestrialMammals][Protein]=30(2.5)	[TerrestrialMammals][Energy]=70(2.5)	[FreshwaterFish][Protein]=65(5)	[FreshwaterFish][Energy]=35(5)	[C3Plants][Protein]=10(2.5)	[C3Plants][Energy]=90(2.5)
		Prior info
		([Protein]/([Protein]+[Energy]))>0.05
		([Protein]/([Protein]+[Energy]))<0.4
		ESTIMATES
		Estimates on source/food contribution
		Source/Food	Mean	sd	2.5pc	median	97.5pc
		MarineResources	0.4225	0.06525	0.2869	0.4256	0.5404	0.357	0.4878
		TerrestrialMammals	0.113	0.1045	0.003326	0.08139	0.3876	0.0199	0.212
		FreshwaterFish	0.03128	0.0296	0.0008814	0.02251	0.1105	0.0059	0.0572
		C3Plants	0.4333	0.09898	0.2183	0.4407	0.6217	0.3404	0.5236
		Estimates on fraction contribution
		Fraction	Mean	sd	2.5pc	median	97.5pc
		Protein	0.364	0.03162	0.2824	0.3725	0.3989
		Energy	0.636	0.03162	0.6011	0.6275	0.7179
		Estimates on signal contribution from source/food
		Proxy	Source/Food	Mean	sd	2.5pc	median	97.5pc
		13C	MarineResources	0.6258	0.06837	0.4773	0.6322	0.7432
		13C	TerrestrialMammals	0.09931	0.09017	0.002946	0.07244	0.3344
		13C	FreshwaterFish	0.04632	0.04348	0.001332	0.03359	0.1607
		13C	C3Plants	0.2285	0.05684	0.1103	0.2298	0.3398
		15N	MarineResources	0.7475	0.07917	0.5694	0.7569	0.8784
		15N	TerrestrialMammals	0.09095	0.08193	0.002683	0.06684	0.3037
		15N	FreshwaterFish	0.05547	0.05186	0.00163	0.04039	0.1925
		15N	C3Plants	0.1061	0.03988	0.03752	0.1026	0.196
		TARGET/CONSUMER RESULTS REPORT: 37NC
		10000 updates took 6 s
		INPUT DATA (Weighted model: Yes; Offset dependent: Yes; Concentration-dependent model: Yes; Minimum uncertainty: 0.001)
		Target/consumer data
		[13C]=-14.6(1)	[15N]=14.8(1)
		Offsets
		[13C]=4.8(0.5)	[15N]=5.5(0.5)
		Weights
		[13C][Protein]=74(4)	[13C][Energy]=26(4)	[15N][Protein]=100(0)	[15N][Energy]=0(0)
		Source/Food values
		[MarineResources][Protein][13C]=-14.1(1)	[MarineResources][Protein][15N]=12.9(1)	[MarineResources][Energy][13C]=-20.1(1)
		[TerrestrialMammals][Protein][13C]=-22.7(1)	[TerrestrialMammals][Protein][15N]=8.2(1)	[TerrestrialMammals][Energy][13C]=-28.7(1)
		[FreshwaterFish][Protein][13C]=-24.3(1)	[FreshwaterFish][Protein][15N]=11.5(1)	[FreshwaterFish][Energy][13C]=-30.3(1)
		[C3Plants][Protein][13C]=-29.2(1)	[C3Plants][Protein][15N]=1.1(1)	[C3Plants][Energy][13C]=-26.7(1)
		Concentrations
		[MarineResources][Protein]=65(5)	[MarineResources][Energy]=35(5)	[TerrestrialMammals][Protein]=30(2.5)	[TerrestrialMammals][Energy]=70(2.5)	[FreshwaterFish][Protein]=65(5)	[FreshwaterFish][Energy]=35(5)	[C3Plants][Protein]=10(2.5)	[C3Plants][Energy]=90(2.5)
		Prior info
		([Protein]/([Protein]+[Energy]))>0.05
		([Protein]/([Protein]+[Energy]))<0.4
		ESTIMATES
		Estimates on source/food contribution
		Source/Food	Mean	sd	2.5pc	median	97.5pc
		MarineResources	0.2902	0.07931	0.1378	0.2901	0.4454	0.2103	0.3704
		TerrestrialMammals	0.2454	0.187	0.008158	0.2048	0.6708	0.0532	0.4459
		FreshwaterFish	0.06449	0.05439	0.001863	0.05063	0.2024	0.0139	0.1161
		C3Plants	0.3998	0.162	0.06532	0.4119	0.6873	0.2271	0.5665
		Estimates on fraction contribution
		Fraction	Mean	sd	2.5pc	median	97.5pc
		Protein	0.3407	0.04403	0.2383	0.3494	0.3977
		Energy	0.6593	0.04403	0.6023	0.6506	0.7617
		Estimates on signal contribution from source/food
		Proxy	Source/Food	Mean	sd	2.5pc	median	97.5pc
		13C	MarineResources	0.4518	0.1024	0.2381	0.4575	0.6326
		13C	TerrestrialMammals	0.2248	0.1672	0.007912	0.1903	0.5967
		13C	FreshwaterFish	0.09853	0.0802	0.003211	0.07976	0.2999
		13C	C3Plants	0.2248	0.09538	0.03624	0.2288	0.4045
		15N	MarineResources	0.5506	0.125	0.2893	0.5567	0.7704
		15N	TerrestrialMammals	0.2112	0.1558	0.007587	0.1795	0.561
		15N	FreshwaterFish	0.1198	0.09668	0.003958	0.09748	0.3597
		15N	C3Plants	0.1185	0.06385	0.01574	0.1117	0.2614
		TARGET/CONSUMER RESULTS REPORT: 38NC
		10000 updates took 6 s
		INPUT DATA (Weighted model: Yes; Offset dependent: Yes; Concentration-dependent model: Yes; Minimum uncertainty: 0.001)
		Target/consumer data
		[13C]=-11.64(1)	[15N]=14.51(1)
		Offsets
		[13C]=4.8(0.5)	[15N]=5.5(0.5)
		Weights
		[13C][Protein]=74(4)	[13C][Energy]=26(4)	[15N][Protein]=100(0)	[15N][Energy]=0(0)
		Source/Food values
		[MarineResources][Protein][13C]=-14.1(1)	[MarineResources][Protein][15N]=12.9(1)	[MarineResources][Energy][13C]=-20.1(1)
		[TerrestrialMammals][Protein][13C]=-22.7(1)	[TerrestrialMammals][Protein][15N]=8.2(1)	[TerrestrialMammals][Energy][13C]=-28.7(1)
		[FreshwaterFish][Protein][13C]=-24.3(1)	[FreshwaterFish][Protein][15N]=11.5(1)	[FreshwaterFish][Energy][13C]=-30.3(1)
		[C3Plants][Protein][13C]=-29.2(1)	[C3Plants][Protein][15N]=1.1(1)	[C3Plants][Energy][13C]=-26.7(1)
		Concentrations
		[MarineResources][Protein]=65(5)	[MarineResources][Energy]=35(5)	[TerrestrialMammals][Protein]=30(2.5)	[TerrestrialMammals][Energy]=70(2.5)	[FreshwaterFish][Protein]=65(5)	[FreshwaterFish][Energy]=35(5)	[C3Plants][Protein]=10(2.5)	[C3Plants][Energy]=90(2.5)
		Prior info
		([Protein]/([Protein]+[Energy]))>0.05
		([Protein]/([Protein]+[Energy]))<0.4
		ESTIMATES
		Estimates on source/food contribution
		Source/Food	Mean	sd	2.5pc	median	97.5pc
		MarineResources	0.4021	0.07466	0.2501	0.404	0.5399	0.3272	0.4783
		TerrestrialMammals	0.1257	0.1167	0.003435	0.09143	0.4314	0.0234	0.2324
		FreshwaterFish	0.0323	0.03063	0.0009329	0.02298	0.1139	0.0059	0.0593
		C3Plants	0.4398	0.1103	0.1938	0.4459	0.6402	0.3397	0.5445
		Estimates on fraction contribution
		Fraction	Mean	sd	2.5pc	median	97.5pc
		Protein	0.3558	0.03645	0.2666	0.3652	0.3986
		Energy	0.6442	0.03645	0.6014	0.6348	0.7337
		Estimates on signal contribution from source/food
		Proxy	Source/Food	Mean	sd	2.5pc	median	97.5pc
		13C	MarineResources	0.6025	0.07708	0.4311	0.6087	0.732
		13C	TerrestrialMammals	0.1124	0.1017	0.003105	0.08252	0.3742
		13C	FreshwaterFish	0.0486	0.04514	0.001508	0.03494	0.1687
		13C	C3Plants	0.2365	0.06424	0.09601	0.2388	0.3599
		15N	MarineResources	0.7234	0.0898	0.5195	0.734	0.8672
		15N	TerrestrialMammals	0.1037	0.09307	0.002895	0.07655	0.3471
		15N	FreshwaterFish	0.05838	0.05393	0.001823	0.04213	0.2009
		15N	C3Plants	0.1145	0.04596	0.03491	0.1108	0.2171
		TARGET/CONSUMER RESULTS REPORT: 39NC
		10000 updates took 6 s
		INPUT DATA (Weighted model: Yes; Offset dependent: Yes; Concentration-dependent model: Yes; Minimum uncertainty: 0.001)
		Target/consumer data
		[13C]=-12.43(1)	[15N]=15.64(1)
		Offsets
		[13C]=4.8(0.5)	[15N]=5.5(0.5)
		Weights
		[13C][Protein]=74(4)	[13C][Energy]=26(4)	[15N][Protein]=100(0)	[15N][Energy]=0(0)
		Source/Food values
		[MarineResources][Protein][13C]=-14.1(1)	[MarineResources][Protein][15N]=12.9(1)	[MarineResources][Energy][13C]=-20.1(1)
		[TerrestrialMammals][Protein][13C]=-22.7(1)	[TerrestrialMammals][Protein][15N]=8.2(1)	[TerrestrialMammals][Energy][13C]=-28.7(1)
		[FreshwaterFish][Protein][13C]=-24.3(1)	[FreshwaterFish][Protein][15N]=11.5(1)	[FreshwaterFish][Energy][13C]=-30.3(1)
		[C3Plants][Protein][13C]=-29.2(1)	[C3Plants][Protein][15N]=1.1(1)	[C3Plants][Energy][13C]=-26.7(1)
		Concentrations
		[MarineResources][Protein]=65(5)	[MarineResources][Energy]=35(5)	[TerrestrialMammals][Protein]=30(2.5)	[TerrestrialMammals][Energy]=70(2.5)	[FreshwaterFish][Protein]=65(5)	[FreshwaterFish][Energy]=35(5)	[C3Plants][Protein]=10(2.5)	[C3Plants][Energy]=90(2.5)
		Prior info
		([Protein]/([Protein]+[Energy]))>0.05
		([Protein]/([Protein]+[Energy]))<0.4
		ESTIMATES
		Estimates on source/food contribution
		Source/Food	Mean	sd	2.5pc	median	97.5pc
		MarineResources	0.388	0.07447	0.2362	0.3892	0.5266	0.3146	0.464
		TerrestrialMammals	0.1431	0.1285	0.004017	0.1051	0.488	0.0287	0.2616
		FreshwaterFish	0.03975	0.03592	0.001137	0.02972	0.1319	0.0075	0.0724
		C3Plants	0.4291	0.117	0.1652	0.4353	0.6474	0.3213	0.5393
		Estimates on fraction contribution
		Fraction	Mean	sd	2.5pc	median	97.5pc
		Protein	0.3574	0.03707	0.2634	0.3676	0.3988
		Energy	0.6426	0.03707	0.6012	0.6324	0.7367
		Estimates on signal contribution from source/food
		Proxy	Source/Food	Mean	sd	2.5pc	median	97.5pc
		13C	MarineResources	0.5812	0.08008	0.4066	0.5879	0.7159
		13C	TerrestrialMammals	0.1274	0.1115	0.003823	0.09632	0.42
		13C	FreshwaterFish	0.05928	0.05249	0.001691	0.04532	0.1943
		13C	C3Plants	0.232	0.06698	0.08611	0.2357	0.358
		15N	MarineResources	0.7003	0.09493	0.4889	0.7117	0.8549
		15N	TerrestrialMammals	0.1174	0.1019	0.003575	0.08941	0.3816
		15N	FreshwaterFish	0.07139	0.06292	0.002044	0.05474	0.2335
		15N	C3Plants	0.1109	0.04603	0.02969	0.1076	0.214
		TARGET/CONSUMER RESULTS REPORT: 310NC
		10000 updates took 6 s
		INPUT DATA (Weighted model: Yes; Offset dependent: Yes; Concentration-dependent model: Yes; Minimum uncertainty: 0.001)
		Target/consumer data
		[13C]=-11.69(1)	[15N]=14.76(1)
		Offsets
		[13C]=4.8(0.5)	[15N]=5.5(0.5)
		Weights
		[13C][Protein]=74(4)	[13C][Energy]=26(4)	[15N][Protein]=100(0)	[15N][Energy]=0(0)
		Source/Food values
		[MarineResources][Protein][13C]=-14.1(1)	[MarineResources][Protein][15N]=12.9(1)	[MarineResources][Energy][13C]=-20.1(1)
		[TerrestrialMammals][Protein][13C]=-22.7(1)	[TerrestrialMammals][Protein][15N]=8.2(1)	[TerrestrialMammals][Energy][13C]=-28.7(1)
		[FreshwaterFish][Protein][13C]=-24.3(1)	[FreshwaterFish][Protein][15N]=11.5(1)	[FreshwaterFish][Energy][13C]=-30.3(1)
		[C3Plants][Protein][13C]=-29.2(1)	[C3Plants][Protein][15N]=1.1(1)	[C3Plants][Energy][13C]=-26.7(1)
		Concentrations
		[MarineResources][Protein]=65(5)	[MarineResources][Energy]=35(5)	[TerrestrialMammals][Protein]=30(2.5)	[TerrestrialMammals][Energy]=70(2.5)	[FreshwaterFish][Protein]=65(5)	[FreshwaterFish][Energy]=35(5)	[C3Plants][Protein]=10(2.5)	[C3Plants][Energy]=90(2.5)
		Prior info
		([Protein]/([Protein]+[Energy]))>0.05
		([Protein]/([Protein]+[Energy]))<0.4
		ESTIMATES
		Estimates on source/food contribution
		Source/Food	Mean	sd	2.5pc	median	97.5pc
		MarineResources	0.3979	0.07177	0.2514	0.4021	0.5255	0.3243	0.4702
		TerrestrialMammals	0.1328	0.1206	0.003287	0.09991	0.4525	0.0245	0.2433
		FreshwaterFish	0.03272	0.03072	0.0008354	0.02367	0.114	0.0057	0.0601
		C3Plants	0.4366	0.1103	0.1918	0.4424	0.6441	0.3347	0.5393
		Estimates on fraction contribution
		Fraction	Mean	sd	2.5pc	median	97.5pc
		Protein	0.3581	0.0356	0.2696	0.3674	0.3986
		Energy	0.6419	0.0356	0.6014	0.6326	0.7305
		Estimates on signal contribution from source/food
		Proxy	Source/Food	Mean	sd	2.5pc	median	97.5pc
		13C	MarineResources	0.5988	0.07502	0.4355	0.6065	0.7262
		13C	TerrestrialMammals	0.1175	0.1045	0.003181	0.09027	0.3938
		13C	FreshwaterFish	0.04832	0.04453	0.001266	0.0358	0.1656
		13C	C3Plants	0.2354	0.06408	0.09977	0.2381	0.3566
		15N	MarineResources	0.7187	0.08759	0.5245	0.729	0.8613
		15N	TerrestrialMammals	0.1083	0.09578	0.003008	0.08315	0.3581
		15N	FreshwaterFish	0.05798	0.05319	0.001536	0.04314	0.1975
		15N	C3Plants	0.1151	0.04409	0.03722	0.1119	0.2125
		TARGET/CONSUMER RESULTS REPORT: 311NC
		10000 updates took 6 s
		INPUT DATA (Weighted model: Yes; Offset dependent: Yes; Concentration-dependent model: Yes; Minimum uncertainty: 0.001)
		Target/consumer data
		[13C]=-10.86(1)	[15N]=14.59(1)
		Offsets
		[13C]=4.8(0.5)	[15N]=5.5(0.5)
		Weights
		[13C][Protein]=74(4)	[13C][Energy]=26(4)	[15N][Protein]=100(0)	[15N][Energy]=0(0)
		Source/Food values
		[MarineResources][Protein][13C]=-14.1(1)	[MarineResources][Protein][15N]=12.9(1)	[MarineResources][Energy][13C]=-20.1(1)
		[TerrestrialMammals][Protein][13C]=-22.7(1)	[TerrestrialMammals][Protein][15N]=8.2(1)	[TerrestrialMammals][Energy][13C]=-28.7(1)
		[FreshwaterFish][Protein][13C]=-24.3(1)	[FreshwaterFish][Protein][15N]=11.5(1)	[FreshwaterFish][Energy][13C]=-30.3(1)
		[C3Plants][Protein][13C]=-29.2(1)	[C3Plants][Protein][15N]=1.1(1)	[C3Plants][Energy][13C]=-26.7(1)
		Concentrations
		[MarineResources][Protein]=65(5)	[MarineResources][Energy]=35(5)	[TerrestrialMammals][Protein]=30(2.5)	[TerrestrialMammals][Energy]=70(2.5)	[FreshwaterFish][Protein]=65(5)	[FreshwaterFish][Energy]=35(5)	[C3Plants][Protein]=10(2.5)	[C3Plants][Energy]=90(2.5)
		Prior info
		([Protein]/([Protein]+[Energy]))>0.05
		([Protein]/([Protein]+[Energy]))<0.4
		ESTIMATES
		Estimates on source/food contribution
		Source/Food	Mean	sd	2.5pc	median	97.5pc
		MarineResources	0.4211	0.0698	0.2752	0.4261	0.5463	0.3497	0.49
		TerrestrialMammals	0.1164	0.1079	0.003354	0.08539	0.3999	0.0221	0.2138
		FreshwaterFish	0.02841	0.02769	0.0006694	0.01999	0.104	0.0052	0.0525
		C3Plants	0.4341	0.1029	0.207	0.4399	0.6276	0.3391	0.5277
		Estimates on fraction contribution
		Fraction	Mean	sd	2.5pc	median	97.5pc
		Protein	0.3611	0.03388	0.274	0.3704	0.3988
		Energy	0.6389	0.03388	0.6012	0.6296	0.7261
		Estimates on signal contribution from source/food
		Proxy	Source/Food	Mean	sd	2.5pc	median	97.5pc
		13C	MarineResources	0.6263	0.07061	0.4685	0.6339	0.746
		13C	TerrestrialMammals	0.1026	0.09281	0.003075	0.07698	0.3412
		13C	FreshwaterFish	0.04229	0.04065	0.001044	0.02982	0.1544
		13C	C3Plants	0.2288	0.0597	0.1061	0.2311	0.3449
		15N	MarineResources	0.747	0.08104	0.561	0.7575	0.8748
		15N	TerrestrialMammals	0.09418	0.08451	0.002801	0.07082	0.3099
		15N	FreshwaterFish	0.05049	0.04831	0.001244	0.03568	0.1848
		15N	C3Plants	0.1084	0.04198	0.03729	0.1052	0.2014
		TARGET/CONSUMER RESULTS REPORT: 312NC
		10000 updates took 6 s
		INPUT DATA (Weighted model: Yes; Offset dependent: Yes; Concentration-dependent model: Yes; Minimum uncertainty: 0.001)
		Target/consumer data
		[13C]=-14.78(1)	[15N]=12.7(1)
		Offsets
		[13C]=4.8(0.5)	[15N]=5.5(0.5)
		Weights
		[13C][Protein]=74(4)	[13C][Energy]=26(4)	[15N][Protein]=100(0)	[15N][Energy]=0(0)
		Source/Food values
		[MarineResources][Protein][13C]=-14.1(1)	[MarineResources][Protein][15N]=12.9(1)	[MarineResources][Energy][13C]=-20.1(1)
		[TerrestrialMammals][Protein][13C]=-22.7(1)	[TerrestrialMammals][Protein][15N]=8.2(1)	[TerrestrialMammals][Energy][13C]=-28.7(1)
		[FreshwaterFish][Protein][13C]=-24.3(1)	[FreshwaterFish][Protein][15N]=11.5(1)	[FreshwaterFish][Energy][13C]=-30.3(1)
		[C3Plants][Protein][13C]=-29.2(1)	[C3Plants][Protein][15N]=1.1(1)	[C3Plants][Energy][13C]=-26.7(1)
		Concentrations
		[MarineResources][Protein]=65(5)	[MarineResources][Energy]=35(5)	[TerrestrialMammals][Protein]=30(2.5)	[TerrestrialMammals][Energy]=70(2.5)	[FreshwaterFish][Protein]=65(5)	[FreshwaterFish][Energy]=35(5)	[C3Plants][Protein]=10(2.5)	[C3Plants][Energy]=90(2.5)
		Prior info
		([Protein]/([Protein]+[Energy]))>0.05
		([Protein]/([Protein]+[Energy]))<0.4
		ESTIMATES
		Estimates on source/food contribution
		Source/Food	Mean	sd	2.5pc	median	97.5pc
		MarineResources	0.2448	0.08255	0.09387	0.2409	0.4187	0.1619	0.3273
		TerrestrialMammals	0.2533	0.1988	0.00734	0.2065	0.7154	0.0553	0.4693
		FreshwaterFish	0.04968	0.04668	0.001308	0.03599	0.1743	0.009	0.0903
		C3Plants	0.4522	0.1858	0.06377	0.4699	0.7592	0.2499	0.6433
		Estimates on fraction contribution
		Fraction	Mean	sd	2.5pc	median	97.5pc
		Protein	0.3105	0.05263	0.2009	0.3145	0.3945
		Energy	0.6895	0.05263	0.6055	0.6855	0.7992
		Estimates on signal contribution from source/food
		Proxy	Source/Food	Mean	sd	2.5pc	median	97.5pc
		13C	MarineResources	0.4082	0.1073	0.1786	0.4151	0.6004
		13C	TerrestrialMammals	0.2442	0.1839	0.007655	0.207	0.6633
		13C	FreshwaterFish	0.08159	0.07197	0.002356	0.06221	0.2695
		13C	C3Plants	0.266	0.1181	0.03373	0.2709	0.4808
		15N	MarineResources	0.5027	0.1316	0.2189	0.5128	0.7339
		15N	TerrestrialMammals	0.2371	0.1761	0.00775	0.203	0.6386
		15N	FreshwaterFish	0.1001	0.08752	0.002909	0.07705	0.3282
		15N	C3Plants	0.1601	0.08965	0.01476	0.1518	0.3501
		TARGET/CONSUMER RESULTS REPORT: 313NC
		10000 updates took 6 s
		INPUT DATA (Weighted model: Yes; Offset dependent: Yes; Concentration-dependent model: Yes; Minimum uncertainty: 0.001)
		Target/consumer data
		[13C]=-10.81(1)	[15N]=14.11(1)
		Offsets
		[13C]=4.8(0.5)	[15N]=5.5(0.5)
		Weights
		[13C][Protein]=74(4)	[13C][Energy]=26(4)	[15N][Protein]=100(0)	[15N][Energy]=0(0)
		Source/Food values
		[MarineResources][Protein][13C]=-14.1(1)	[MarineResources][Protein][15N]=12.9(1)	[MarineResources][Energy][13C]=-20.1(1)
		[TerrestrialMammals][Protein][13C]=-22.7(1)	[TerrestrialMammals][Protein][15N]=8.2(1)	[TerrestrialMammals][Energy][13C]=-28.7(1)
		[FreshwaterFish][Protein][13C]=-24.3(1)	[FreshwaterFish][Protein][15N]=11.5(1)	[FreshwaterFish][Energy][13C]=-30.3(1)
		[C3Plants][Protein][13C]=-29.2(1)	[C3Plants][Protein][15N]=1.1(1)	[C3Plants][Energy][13C]=-26.7(1)
		Concentrations
		[MarineResources][Protein]=65(5)	[MarineResources][Energy]=35(5)	[TerrestrialMammals][Protein]=30(2.5)	[TerrestrialMammals][Energy]=70(2.5)	[FreshwaterFish][Protein]=65(5)	[FreshwaterFish][Energy]=35(5)	[C3Plants][Protein]=10(2.5)	[C3Plants][Energy]=90(2.5)
		Prior info
		([Protein]/([Protein]+[Energy]))>0.05
		([Protein]/([Protein]+[Energy]))<0.4
		ESTIMATES
		Estimates on source/food contribution
		Source/Food	Mean	sd	2.5pc	median	97.5pc
		MarineResources	0.4212	0.0703	0.2745	0.4254	0.5491	0.3501	0.4912
		TerrestrialMammals	0.104	0.09637	0.002832	0.07728	0.3672	0.0202	0.1882
		FreshwaterFish	0.02737	0.02549	0.0007373	0.01982	0.09431	0.005	0.0506
		C3Plants	0.4474	0.09813	0.241	0.4497	0.6375	0.3567	0.5398
		Estimates on fraction contribution
		Fraction	Mean	sd	2.5pc	median	97.5pc
		Protein	0.3584	0.03517	0.2678	0.3679	0.3987
		Energy	0.6416	0.03517	0.6013	0.6322	0.7323
		Estimates on signal contribution from source/food
		Proxy	Source/Food	Mean	sd	2.5pc	median	97.5pc
		13C	MarineResources	0.6285	0.06832	0.4793	0.6348	0.7457
		13C	TerrestrialMammals	0.09268	0.08375	0.002544	0.06993	0.3164
		13C	FreshwaterFish	0.04123	0.03804	0.001168	0.03028	0.1422
		13C	C3Plants	0.2375	0.05693	0.1233	0.2386	0.3481
		15N	MarineResources	0.75	0.07764	0.5731	0.7596	0.8743
		15N	TerrestrialMammals	0.08559	0.07675	0.002361	0.06497	0.2871
		15N	FreshwaterFish	0.04935	0.04539	0.00141	0.03631	0.1702
		15N	C3Plants	0.1151	0.04205	0.04339	0.1112	0.2072
		TARGET/CONSUMER RESULTS REPORT: 314NC
		10000 updates took 6 s
		INPUT DATA (Weighted model: Yes; Offset dependent: Yes; Concentration-dependent model: Yes; Minimum uncertainty: 0.001)
		Target/consumer data
		[13C]=-14.76(1)	[15N]=12.88(1)
		Offsets
		[13C]=4.8(0.5)	[15N]=5.5(0.5)
		Weights
		[13C][Protein]=74(4)	[13C][Energy]=26(4)	[15N][Protein]=100(0)	[15N][Energy]=0(0)
		Source/Food values
		[MarineResources][Protein][13C]=-14.1(1)	[MarineResources][Protein][15N]=12.9(1)	[MarineResources][Energy][13C]=-20.1(1)
		[TerrestrialMammals][Protein][13C]=-22.7(1)	[TerrestrialMammals][Protein][15N]=8.2(1)	[TerrestrialMammals][Energy][13C]=-28.7(1)
		[FreshwaterFish][Protein][13C]=-24.3(1)	[FreshwaterFish][Protein][15N]=11.5(1)	[FreshwaterFish][Energy][13C]=-30.3(1)
		[C3Plants][Protein][13C]=-29.2(1)	[C3Plants][Protein][15N]=1.1(1)	[C3Plants][Energy][13C]=-26.7(1)
		Concentrations
		[MarineResources][Protein]=65(5)	[MarineResources][Energy]=35(5)	[TerrestrialMammals][Protein]=30(2.5)	[TerrestrialMammals][Energy]=70(2.5)	[FreshwaterFish][Protein]=65(5)	[FreshwaterFish][Energy]=35(5)	[C3Plants][Protein]=10(2.5)	[C3Plants][Energy]=90(2.5)
		Prior info
		([Protein]/([Protein]+[Energy]))>0.05
		([Protein]/([Protein]+[Energy]))<0.4
		ESTIMATES
		Estimates on source/food contribution
		Source/Food	Mean	sd	2.5pc	median	97.5pc
		MarineResources	0.247	0.08195	0.09938	0.2431	0.4165	0.1651	0.33
		TerrestrialMammals	0.2488	0.1989	0.008268	0.1977	0.7127	0.0522	0.4644
		FreshwaterFish	0.04994	0.046	0.001407	0.03634	0.1683	0.0097	0.0924
		C3Plants	0.4542	0.186	0.06507	0.4749	0.7642	0.252	0.6462
		Estimates on fraction contribution
		Fraction	Mean	sd	2.5pc	median	97.5pc
		Protein	0.3132	0.0534	0.2006	0.3175	0.395
		Energy	0.6868	0.0534	0.6051	0.6825	0.7994
		Estimates on signal contribution from source/food
		Proxy	Source/Food	Mean	sd	2.5pc	median	97.5pc
		13C	MarineResources	0.4141	0.1075	0.1853	0.4189	0.6056
		13C	TerrestrialMammals	0.2389	0.1825	0.008868	0.1974	0.6555
		13C	FreshwaterFish	0.08153	0.07049	0.002496	0.0621	0.2584
		13C	C3Plants	0.2655	0.1174	0.03568	0.2708	0.4813
		15N	MarineResources	0.5108	0.1319	0.2294	0.5179	0.7406
		15N	TerrestrialMammals	0.2314	0.1739	0.008911	0.1954	0.6263
		15N	FreshwaterFish	0.1001	0.08577	0.003062	0.07713	0.3163
		15N	C3Plants	0.1577	0.08893	0.01546	0.1488	0.3495
		TARGET/CONSUMER RESULTS REPORT: 41NC
		10000 updates took 6 s
		INPUT DATA (Weighted model: Yes; Offset dependent: Yes; Concentration-dependent model: Yes; Minimum uncertainty: 0.001)
		Target/consumer data
		[13C]=-15.03(1)	[15N]=11.98(1)
		Offsets
		[13C]=4.8(0.5)	[15N]=5.5(0.5)
		Weights
		[13C][Protein]=74(4)	[13C][Energy]=26(4)	[15N][Protein]=100(0)	[15N][Energy]=0(0)
		Source/Food values
		[MarineResources][Protein][13C]=-14.1(1)	[MarineResources][Protein][15N]=12.9(1)	[MarineResources][Energy][13C]=-20.1(1)
		[TerrestrialMammals][Protein][13C]=-22.7(1)	[TerrestrialMammals][Protein][15N]=8.2(1)	[TerrestrialMammals][Energy][13C]=-28.7(1)
		[FreshwaterFish][Protein][13C]=-24.3(1)	[FreshwaterFish][Protein][15N]=11.5(1)	[FreshwaterFish][Energy][13C]=-30.3(1)
		[C3Plants][Protein][13C]=-29.2(1)	[C3Plants][Protein][15N]=1.1(1)	[C3Plants][Energy][13C]=-26.7(1)
		Concentrations
		[MarineResources][Protein]=65(5)	[MarineResources][Energy]=35(5)	[TerrestrialMammals][Protein]=30(2.5)	[TerrestrialMammals][Energy]=70(2.5)	[FreshwaterFish][Protein]=65(5)	[FreshwaterFish][Energy]=35(5)	[C3Plants][Protein]=10(2.5)	[C3Plants][Energy]=90(2.5)
		Prior info
		([Protein]/([Protein]+[Energy]))>0.05
		([Protein]/([Protein]+[Energy]))<0.4
		ESTIMATES
		Estimates on source/food contribution
		Source/Food	Mean	sd	2.5pc	median	97.5pc
		MarineResources	0.2077	0.07955	0.06541	0.2011	0.3765	0.1303	0.2875
		TerrestrialMammals	0.2681	0.2172	0.007286	0.2077	0.7597	0.052	0.5155
		FreshwaterFish	0.04585	0.04537	0.001176	0.03163	0.169	0.0078	0.0847
		C3Plants	0.4783	0.2064	0.05256	0.5041	0.8014	0.2418	0.692
		Estimates on fraction contribution
		Fraction	Mean	sd	2.5pc	median	97.5pc
		Protein	0.2931	0.05638	0.1781	0.2949	0.3902
		Energy	0.7069	0.05638	0.6099	0.7051	0.822
		Estimates on signal contribution from source/food
		Proxy	Source/Food	Mean	sd	2.5pc	median	97.5pc
		13C	MarineResources	0.3704	0.1136	0.1255	0.3794	0.5721
		13C	TerrestrialMammals	0.2655	0.2034	0.008171	0.2185	0.719
		13C	FreshwaterFish	0.07857	0.07155	0.002221	0.05913	0.2619
		13C	C3Plants	0.2855	0.1333	0.02985	0.2954	0.5197
		15N	MarineResources	0.4593	0.1406	0.1545	0.4722	0.703
		15N	TerrestrialMammals	0.2622	0.1971	0.008589	0.2205	0.7014
		15N	FreshwaterFish	0.09698	0.0875	0.00282	0.07332	0.3199
		15N	C3Plants	0.1815	0.1046	0.01428	0.1741	0.3959
		TARGET/CONSUMER RESULTS REPORT: 42NC
		10000 updates took 6 s
		INPUT DATA (Weighted model: Yes; Offset dependent: Yes; Concentration-dependent model: Yes; Minimum uncertainty: 0.001)
		Target/consumer data
		[13C]=-18.2(1)	[15N]=10.7(1)
		Offsets
		[13C]=4.8(0.5)	[15N]=5.5(0.5)
		Weights
		[13C][Protein]=74(4)	[13C][Energy]=26(4)	[15N][Protein]=100(0)	[15N][Energy]=0(0)
		Source/Food values
		[MarineResources][Protein][13C]=-14.1(1)	[MarineResources][Protein][15N]=12.9(1)	[MarineResources][Energy][13C]=-20.1(1)
		[TerrestrialMammals][Protein][13C]=-22.7(1)	[TerrestrialMammals][Protein][15N]=8.2(1)	[TerrestrialMammals][Energy][13C]=-28.7(1)
		[FreshwaterFish][Protein][13C]=-24.3(1)	[FreshwaterFish][Protein][15N]=11.5(1)	[FreshwaterFish][Energy][13C]=-30.3(1)
		[C3Plants][Protein][13C]=-29.2(1)	[C3Plants][Protein][15N]=1.1(1)	[C3Plants][Energy][13C]=-26.7(1)
		Concentrations
		[MarineResources][Protein]=65(5)	[MarineResources][Energy]=35(5)	[TerrestrialMammals][Protein]=30(2.5)	[TerrestrialMammals][Energy]=70(2.5)	[FreshwaterFish][Protein]=65(5)	[FreshwaterFish][Energy]=35(5)	[C3Plants][Protein]=10(2.5)	[C3Plants][Energy]=90(2.5)
		Prior info
		([Protein]/([Protein]+[Energy]))>0.05
		([Protein]/([Protein]+[Energy]))<0.4
		ESTIMATES
		Estimates on source/food contribution
		Source/Food	Mean	sd	2.5pc	median	97.5pc
		MarineResources	0.07459	0.04697	0.004716	0.06902	0.1807	0.0263	0.1217
		TerrestrialMammals	0.2712	0.2183	0.008978	0.2147	0.8027	0.0596	0.5026
		FreshwaterFish	0.05102	0.05238	0.00118	0.03531	0.1909	0.0086	0.0929
		C3Plants	0.6032	0.2065	0.1001	0.6513	0.8798	0.3831	0.8015
		Estimates on fraction contribution
		Fraction	Mean	sd	2.5pc	median	97.5pc
		Protein	0.2275	0.05054	0.1386	0.2234	0.3383
		Energy	0.7725	0.05054	0.6619	0.7766	0.8615
		Estimates on signal contribution from source/food
		Proxy	Source/Food	Mean	sd	2.5pc	median	97.5pc
		13C	MarineResources	0.1673	0.0972	0.01054	0.1617	0.3603
		13C	TerrestrialMammals	0.3153	0.2253	0.01228	0.2727	0.8036
		13C	FreshwaterFish	0.1079	0.09565	0.003066	0.08195	0.3551
		13C	C3Plants	0.4096	0.1608	0.05762	0.431	0.6683
		15N	MarineResources	0.2136	0.1245	0.01351	0.2064	0.4637
		15N	TerrestrialMammals	0.3366	0.232	0.01385	0.2984	0.8212
		15N	FreshwaterFish	0.1368	0.1199	0.003867	0.1045	0.4451
		15N	C3Plants	0.313	0.1464	0.03226	0.3224	0.5792
		TARGET/CONSUMER RESULTS REPORT: 43NC
		10000 updates took 6 s
		INPUT DATA (Weighted model: Yes; Offset dependent: Yes; Concentration-dependent model: Yes; Minimum uncertainty: 0.001)
		Target/consumer data
		[13C]=-21.23(1)	[15N]=8.81(1)
		Offsets
		[13C]=4.8(0.5)	[15N]=5.5(0.5)
		Weights
		[13C][Protein]=74(4)	[13C][Energy]=26(4)	[15N][Protein]=100(0)	[15N][Energy]=0(0)
		Source/Food values
		[MarineResources][Protein][13C]=-14.1(1)	[MarineResources][Protein][15N]=12.9(1)	[MarineResources][Energy][13C]=-20.1(1)
		[TerrestrialMammals][Protein][13C]=-22.7(1)	[TerrestrialMammals][Protein][15N]=8.2(1)	[TerrestrialMammals][Energy][13C]=-28.7(1)
		[FreshwaterFish][Protein][13C]=-24.3(1)	[FreshwaterFish][Protein][15N]=11.5(1)	[FreshwaterFish][Energy][13C]=-30.3(1)
		[C3Plants][Protein][13C]=-29.2(1)	[C3Plants][Protein][15N]=1.1(1)	[C3Plants][Energy][13C]=-26.7(1)
		Concentrations
		[MarineResources][Protein]=65(5)	[MarineResources][Energy]=35(5)	[TerrestrialMammals][Protein]=30(2.5)	[TerrestrialMammals][Energy]=70(2.5)	[FreshwaterFish][Protein]=65(5)	[FreshwaterFish][Energy]=35(5)	[C3Plants][Protein]=10(2.5)	[C3Plants][Energy]=90(2.5)
		Prior info
		([Protein]/([Protein]+[Energy]))>0.05
		([Protein]/([Protein]+[Energy]))<0.4
		ESTIMATES
		Estimates on source/food contribution
		Source/Food	Mean	sd	2.5pc	median	97.5pc
		MarineResources	0.02524	0.02047	0.0009048	0.02023	0.07768	0.0058	0.0448
		TerrestrialMammals	0.112	0.1017	0.00311	0.08582	0.3747	0.0222	0.2008
		FreshwaterFish	0.03505	0.03188	0.00109	0.02664	0.1207	0.0072	0.0626
		C3Plants	0.8277	0.09958	0.5749	0.8488	0.9536	0.745	0.9146
		Estimates on fraction contribution
		Fraction	Mean	sd	2.5pc	median	97.5pc
		Protein	0.1637	0.03241	0.1004	0.1627	0.2291
		Energy	0.8363	0.03241	0.7709	0.8373	0.8997
		Estimates on signal contribution from source/food
		Proxy	Source/Food	Mean	sd	2.5pc	median	97.5pc
		13C	MarineResources	0.07556	0.05704	0.002765	0.06391	0.2084
		13C	TerrestrialMammals	0.1672	0.1334	0.005486	0.1372	0.4893
		13C	FreshwaterFish	0.1006	0.07929	0.00359	0.08342	0.2959
		13C	C3Plants	0.6566	0.1122	0.3972	0.6669	0.8444
		15N	MarineResources	0.09846	0.07424	0.003627	0.08326	0.2723
		15N	TerrestrialMammals	0.1928	0.1503	0.006458	0.1595	0.5496
		15N	FreshwaterFish	0.1308	0.1024	0.004703	0.1085	0.3822
		15N	C3Plants	0.578	0.1243	0.3066	0.5856	0.7994
		TARGET/CONSUMER RESULTS REPORT: 44NC
		10000 updates took 6 s
		INPUT DATA (Weighted model: Yes; Offset dependent: Yes; Concentration-dependent model: Yes; Minimum uncertainty: 0.001)
		Target/consumer data
		[13C]=-12.47(1)	[15N]=14.1(1)
		Offsets
		[13C]=4.8(0.5)	[15N]=5.5(0.5)
		Weights
		[13C][Protein]=74(4)	[13C][Energy]=26(4)	[15N][Protein]=100(0)	[15N][Energy]=0(0)
		Source/Food values
		[MarineResources][Protein][13C]=-14.1(1)	[MarineResources][Protein][15N]=12.9(1)	[MarineResources][Energy][13C]=-20.1(1)
		[TerrestrialMammals][Protein][13C]=-22.7(1)	[TerrestrialMammals][Protein][15N]=8.2(1)	[TerrestrialMammals][Energy][13C]=-28.7(1)
		[FreshwaterFish][Protein][13C]=-24.3(1)	[FreshwaterFish][Protein][15N]=11.5(1)	[FreshwaterFish][Energy][13C]=-30.3(1)
		[C3Plants][Protein][13C]=-29.2(1)	[C3Plants][Protein][15N]=1.1(1)	[C3Plants][Energy][13C]=-26.7(1)
		Concentrations
		[MarineResources][Protein]=65(5)	[MarineResources][Energy]=35(5)	[TerrestrialMammals][Protein]=30(2.5)	[TerrestrialMammals][Energy]=70(2.5)	[FreshwaterFish][Protein]=65(5)	[FreshwaterFish][Energy]=35(5)	[C3Plants][Protein]=10(2.5)	[C3Plants][Energy]=90(2.5)
		Prior info
		([Protein]/([Protein]+[Energy]))>0.05
		([Protein]/([Protein]+[Energy]))<0.4
		ESTIMATES
		Estimates on source/food contribution
		Source/Food	Mean	sd	2.5pc	median	97.5pc
		MarineResources	0.3663	0.07504	0.2149	0.3681	0.5055	0.2893	0.4429
		TerrestrialMammals	0.1632	0.1383	0.005169	0.1259	0.5247	0.0347	0.2939
		FreshwaterFish	0.03638	0.03427	0.0009743	0.02591	0.1264	0.0067	0.0678
		C3Plants	0.4342	0.1284	0.1425	0.4421	0.6687	0.3117	0.5569
		Estimates on fraction contribution
		Fraction	Mean	sd	2.5pc	median	97.5pc
		Protein	0.3498	0.03937	0.2527	0.3586	0.3983
		Energy	0.6502	0.03937	0.6017	0.6414	0.7475
		Estimates on signal contribution from source/food
		Proxy	Source/Food	Mean	sd	2.5pc	median	97.5pc
		13C	MarineResources	0.5593	0.08358	0.3754	0.5656	0.7003
		13C	TerrestrialMammals	0.1466	0.121	0.004812	0.1158	0.4547
		13C	FreshwaterFish	0.05515	0.05084	0.001505	0.04016	0.1864
		13C	C3Plants	0.2389	0.07598	0.0749	0.2418	0.3845
		15N	MarineResources	0.6752	0.09874	0.4499	0.6842	0.8349
		15N	TerrestrialMammals	0.1361	0.1109	0.004581	0.1085	0.4151
		15N	FreshwaterFish	0.06642	0.06088	0.00182	0.04886	0.2224
		15N	C3Plants	0.1222	0.05359	0.03171	0.1168	0.2471
		TARGET/CONSUMER RESULTS REPORT: 45NC
		10000 updates took 6 s
		INPUT DATA (Weighted model: Yes; Offset dependent: Yes; Concentration-dependent model: Yes; Minimum uncertainty: 0.001)
		Target/consumer data
		[13C]=-12.62(1)	[15N]=13.79(1)
		Offsets
		[13C]=4.8(0.5)	[15N]=5.5(0.5)
		Weights
		[13C][Protein]=74(4)	[13C][Energy]=26(4)	[15N][Protein]=100(0)	[15N][Energy]=0(0)
		Source/Food values
		[MarineResources][Protein][13C]=-14.1(1)	[MarineResources][Protein][15N]=12.9(1)	[MarineResources][Energy][13C]=-20.1(1)
		[TerrestrialMammals][Protein][13C]=-22.7(1)	[TerrestrialMammals][Protein][15N]=8.2(1)	[TerrestrialMammals][Energy][13C]=-28.7(1)
		[FreshwaterFish][Protein][13C]=-24.3(1)	[FreshwaterFish][Protein][15N]=11.5(1)	[FreshwaterFish][Energy][13C]=-30.3(1)
		[C3Plants][Protein][13C]=-29.2(1)	[C3Plants][Protein][15N]=1.1(1)	[C3Plants][Energy][13C]=-26.7(1)
		Concentrations
		[MarineResources][Protein]=65(5)	[MarineResources][Energy]=35(5)	[TerrestrialMammals][Protein]=30(2.5)	[TerrestrialMammals][Energy]=70(2.5)	[FreshwaterFish][Protein]=65(5)	[FreshwaterFish][Energy]=35(5)	[C3Plants][Protein]=10(2.5)	[C3Plants][Energy]=90(2.5)
		Prior info
		([Protein]/([Protein]+[Energy]))>0.05
		([Protein]/([Protein]+[Energy]))<0.4
		ESTIMATES
		Estimates on source/food contribution
		Source/Food	Mean	sd	2.5pc	median	97.5pc
		MarineResources	0.3582	0.07871	0.2036	0.3595	0.5069	0.2781	0.4386
		TerrestrialMammals	0.1662	0.1456	0.005323	0.1237	0.5472	0.032	0.3103
		FreshwaterFish	0.03705	0.03348	0.00107	0.02706	0.125	0.0076	0.0681
		C3Plants	0.4386	0.135	0.1383	0.4489	0.6777	0.308	0.569
		Estimates on fraction contribution
		Fraction	Mean	sd	2.5pc	median	97.5pc
		Protein	0.3457	0.0418	0.2467	0.3551	0.398
		Energy	0.6543	0.0418	0.602	0.6449	0.7534
		Estimates on signal contribution from source/food
		Proxy	Source/Food	Mean	sd	2.5pc	median	97.5pc
		13C	MarineResources	0.5503	0.08733	0.3595	0.5579	0.7007
		13C	TerrestrialMammals	0.1507	0.129	0.004788	0.1142	0.4789
		13C	FreshwaterFish	0.0562	0.04926	0.001711	0.04221	0.1833
		13C	C3Plants	0.2428	0.08102	0.07304	0.2476	0.3936
		15N	MarineResources	0.6652	0.1038	0.4356	0.6762	0.8345
		15N	TerrestrialMammals	0.1409	0.1196	0.004506	0.1077	0.4406
		15N	FreshwaterFish	0.06785	0.05911	0.0021	0.05127	0.2195
		15N	C3Plants	0.1261	0.05761	0.02649	0.1215	0.2543
		TARGET/CONSUMER RESULTS REPORT: 46NC
		10000 updates took 6 s
		INPUT DATA (Weighted model: Yes; Offset dependent: Yes; Concentration-dependent model: Yes; Minimum uncertainty: 0.001)
		Target/consumer data
		[13C]=-11.87(1)	[15N]=12.97(1)
		Offsets
		[13C]=4.8(0.5)	[15N]=5.5(0.5)
		Weights
		[13C][Protein]=74(4)	[13C][Energy]=26(4)	[15N][Protein]=100(0)	[15N][Energy]=0(0)
		Source/Food values
		[MarineResources][Protein][13C]=-14.1(1)	[MarineResources][Protein][15N]=12.9(1)	[MarineResources][Energy][13C]=-20.1(1)
		[TerrestrialMammals][Protein][13C]=-22.7(1)	[TerrestrialMammals][Protein][15N]=8.2(1)	[TerrestrialMammals][Energy][13C]=-28.7(1)
		[FreshwaterFish][Protein][13C]=-24.3(1)	[FreshwaterFish][Protein][15N]=11.5(1)	[FreshwaterFish][Energy][13C]=-30.3(1)
		[C3Plants][Protein][13C]=-29.2(1)	[C3Plants][Protein][15N]=1.1(1)	[C3Plants][Energy][13C]=-26.7(1)
		Concentrations
		[MarineResources][Protein]=65(5)	[MarineResources][Energy]=35(5)	[TerrestrialMammals][Protein]=30(2.5)	[TerrestrialMammals][Energy]=70(2.5)	[FreshwaterFish][Protein]=65(5)	[FreshwaterFish][Energy]=35(5)	[C3Plants][Protein]=10(2.5)	[C3Plants][Energy]=90(2.5)
		Prior info
		([Protein]/([Protein]+[Energy]))>0.05
		([Protein]/([Protein]+[Energy]))<0.4
		ESTIMATES
		Estimates on source/food contribution
		Source/Food	Mean	sd	2.5pc	median	97.5pc
		MarineResources	0.3764	0.07897	0.2169	0.3796	0.5226	0.2951	0.4573
		TerrestrialMammals	0.1405	0.1305	0.003321	0.1002	0.4895	0.0252	0.2638
		FreshwaterFish	0.0308	0.03018	0.0007102	0.02142	0.112	0.0054	0.0574
		C3Plants	0.4523	0.1267	0.1742	0.4597	0.6813	0.3313	0.5736
		Estimates on fraction contribution
		Fraction	Mean	sd	2.5pc	median	97.5pc
		Protein	0.3463	0.04189	0.2454	0.3553	0.3981
		Energy	0.6537	0.04189	0.6019	0.6447	0.7547
		Estimates on signal contribution from source/food
		Proxy	Source/Food	Mean	sd	2.5pc	median	97.5pc
		13C	MarineResources	0.5775	0.08248	0.3965	0.5846	0.7176
		13C	TerrestrialMammals	0.1269	0.1149	0.003147	0.09286	0.4235
		13C	FreshwaterFish	0.04718	0.04492	0.001125	0.03324	0.1687
		13C	C3Plants	0.2483	0.07527	0.09174	0.2509	0.3918
		15N	MarineResources	0.6959	0.09662	0.4787	0.7063	0.8531
		15N	TerrestrialMammals	0.1184	0.1061	0.002996	0.08755	0.3907
		15N	FreshwaterFish	0.05686	0.05386	0.001395	0.04041	0.2012
		15N	C3Plants	0.1289	0.05588	0.03406	0.1235	0.2526
		TARGET/CONSUMER RESULTS REPORT: 47NC
		10000 updates took 6 s
		INPUT DATA (Weighted model: Yes; Offset dependent: Yes; Concentration-dependent model: Yes; Minimum uncertainty: 0.001)
		Target/consumer data
		[13C]=-13.3(1)	[15N]=13.3(1)
		Offsets
		[13C]=4.8(0.5)	[15N]=5.5(0.5)
		Weights
		[13C][Protein]=74(4)	[13C][Energy]=26(4)	[15N][Protein]=100(0)	[15N][Energy]=0(0)
		Source/Food values
		[MarineResources][Protein][13C]=-14.1(1)	[MarineResources][Protein][15N]=12.9(1)	[MarineResources][Energy][13C]=-20.1(1)
		[TerrestrialMammals][Protein][13C]=-22.7(1)	[TerrestrialMammals][Protein][15N]=8.2(1)	[TerrestrialMammals][Energy][13C]=-28.7(1)
		[FreshwaterFish][Protein][13C]=-24.3(1)	[FreshwaterFish][Protein][15N]=11.5(1)	[FreshwaterFish][Energy][13C]=-30.3(1)
		[C3Plants][Protein][13C]=-29.2(1)	[C3Plants][Protein][15N]=1.1(1)	[C3Plants][Energy][13C]=-26.7(1)
		Concentrations
		[MarineResources][Protein]=65(5)	[MarineResources][Energy]=35(5)	[TerrestrialMammals][Protein]=30(2.5)	[TerrestrialMammals][Energy]=70(2.5)	[FreshwaterFish][Protein]=65(5)	[FreshwaterFish][Energy]=35(5)	[C3Plants][Protein]=10(2.5)	[C3Plants][Energy]=90(2.5)
		Prior info
		([Protein]/([Protein]+[Energy]))>0.05
		([Protein]/([Protein]+[Energy]))<0.4
		ESTIMATES
		Estimates on source/food contribution
		Source/Food	Mean	sd	2.5pc	median	97.5pc
		MarineResources	0.3229	0.08149	0.1659	0.3235	0.4821	0.2399	0.4049
		TerrestrialMammals	0.1901	0.1627	0.005386	0.1449	0.6035	0.0377	0.3546
		FreshwaterFish	0.04074	0.03809	0.001127	0.02943	0.1419	0.0081	0.0743
		C3Plants	0.4463	0.1512	0.1134	0.4585	0.7107	0.2939	0.5985
		Estimates on fraction contribution
		Fraction	Mean	sd	2.5pc	median	97.5pc
		Protein	0.3356	0.0457	0.2321	0.343	0.3973
		Energy	0.6644	0.0457	0.6027	0.657	0.7681
		Estimates on signal contribution from source/food
		Proxy	Source/Food	Mean	sd	2.5pc	median	97.5pc
		13C	MarineResources	0.5074	0.09537	0.3028	0.5152	0.6713
		13C	TerrestrialMammals	0.1755	0.1465	0.005308	0.1381	0.5399
		13C	FreshwaterFish	0.06368	0.05748	0.001901	0.04682	0.2115
		13C	C3Plants	0.2534	0.09185	0.06197	0.2574	0.4258
		15N	MarineResources	0.6169	0.114	0.368	0.629	0.8063
		15N	TerrestrialMammals	0.166	0.1374	0.005144	0.1319	0.5022
		15N	FreshwaterFish	0.07731	0.06931	0.002333	0.05715	0.2525
		15N	C3Plants	0.1398	0.06663	0.02771	0.1326	0.2878
		TARGET/CONSUMER RESULTS REPORT: 48NC
		10000 updates took 6 s
		INPUT DATA (Weighted model: Yes; Offset dependent: Yes; Concentration-dependent model: Yes; Minimum uncertainty: 0.001)
		Target/consumer data
		[13C]=-12.9(1)	[15N]=13.3(1)
		Offsets
		[13C]=4.8(0.5)	[15N]=5.5(0.5)
		Weights
		[13C][Protein]=74(4)	[13C][Energy]=26(4)	[15N][Protein]=100(0)	[15N][Energy]=0(0)
		Source/Food values
		[MarineResources][Protein][13C]=-14.1(1)	[MarineResources][Protein][15N]=12.9(1)	[MarineResources][Energy][13C]=-20.1(1)
		[TerrestrialMammals][Protein][13C]=-22.7(1)	[TerrestrialMammals][Protein][15N]=8.2(1)	[TerrestrialMammals][Energy][13C]=-28.7(1)
		[FreshwaterFish][Protein][13C]=-24.3(1)	[FreshwaterFish][Protein][15N]=11.5(1)	[FreshwaterFish][Energy][13C]=-30.3(1)
		[C3Plants][Protein][13C]=-29.2(1)	[C3Plants][Protein][15N]=1.1(1)	[C3Plants][Energy][13C]=-26.7(1)
		Concentrations
		[MarineResources][Protein]=65(5)	[MarineResources][Energy]=35(5)	[TerrestrialMammals][Protein]=30(2.5)	[TerrestrialMammals][Energy]=70(2.5)	[FreshwaterFish][Protein]=65(5)	[FreshwaterFish][Energy]=35(5)	[C3Plants][Protein]=10(2.5)	[C3Plants][Energy]=90(2.5)
		Prior info
		([Protein]/([Protein]+[Energy]))>0.05
		([Protein]/([Protein]+[Energy]))<0.4
		ESTIMATES
		Estimates on source/food contribution
		Source/Food	Mean	sd	2.5pc	median	97.5pc
		MarineResources	0.3399	0.08015	0.181	0.3424	0.4913	0.2582	0.4209
		TerrestrialMammals	0.1739	0.149	0.005232	0.131	0.5535	0.0367	0.3228
		FreshwaterFish	0.03761	0.03622	0.000876	0.02673	0.1341	0.0067	0.0682
		C3Plants	0.4486	0.1423	0.1343	0.4581	0.704	0.307	0.5894
		Estimates on fraction contribution
		Fraction	Mean	sd	2.5pc	median	97.5pc
		Protein	0.3384	0.04541	0.2339	0.3474	0.3976
		Energy	0.6616	0.04541	0.6024	0.6526	0.7663
		Estimates on signal contribution from source/food
		Proxy	Source/Food	Mean	sd	2.5pc	median	97.5pc
		13C	MarineResources	0.5304	0.09014	0.3299	0.5388	0.6862
		13C	TerrestrialMammals	0.1599	0.133	0.005282	0.1234	0.4862
		13C	FreshwaterFish	0.05794	0.05404	0.001445	0.04302	0.1996
		13C	C3Plants	0.2518	0.08594	0.07111	0.2542	0.4128
		15N	MarineResources	0.6432	0.107	0.4032	0.6547	0.8195
		15N	TerrestrialMammals	0.1506	0.1241	0.00514	0.1175	0.4548
		15N	FreshwaterFish	0.07025	0.06516	0.001771	0.05235	0.241
		15N	C3Plants	0.1359	0.06316	0.02936	0.1297	0.2757
		TARGET/CONSUMER RESULTS REPORT: 49NC
		10000 updates took 6 s
		INPUT DATA (Weighted model: Yes; Offset dependent: Yes; Concentration-dependent model: Yes; Minimum uncertainty: 0.001)
		Target/consumer data
		[13C]=-13.4(1)	[15N]=13.8(1)
		Offsets
		[13C]=4.8(0.5)	[15N]=5.5(0.5)
		Weights
		[13C][Protein]=74(4)	[13C][Energy]=26(4)	[15N][Protein]=100(0)	[15N][Energy]=0(0)
		Source/Food values
		[MarineResources][Protein][13C]=-14.1(1)	[MarineResources][Protein][15N]=12.9(1)	[MarineResources][Energy][13C]=-20.1(1)
		[TerrestrialMammals][Protein][13C]=-22.7(1)	[TerrestrialMammals][Protein][15N]=8.2(1)	[TerrestrialMammals][Energy][13C]=-28.7(1)
		[FreshwaterFish][Protein][13C]=-24.3(1)	[FreshwaterFish][Protein][15N]=11.5(1)	[FreshwaterFish][Energy][13C]=-30.3(1)
		[C3Plants][Protein][13C]=-29.2(1)	[C3Plants][Protein][15N]=1.1(1)	[C3Plants][Energy][13C]=-26.7(1)
		Concentrations
		[MarineResources][Protein]=65(5)	[MarineResources][Energy]=35(5)	[TerrestrialMammals][Protein]=30(2.5)	[TerrestrialMammals][Energy]=70(2.5)	[FreshwaterFish][Protein]=65(5)	[FreshwaterFish][Energy]=35(5)	[C3Plants][Protein]=10(2.5)	[C3Plants][Energy]=90(2.5)
		Prior info
		([Protein]/([Protein]+[Energy]))>0.05
		([Protein]/([Protein]+[Energy]))<0.4
		ESTIMATES
		Estimates on source/food contribution
		Source/Food	Mean	sd	2.5pc	median	97.5pc
		MarineResources	0.3271	0.07823	0.1751	0.3269	0.4806	0.2484	0.4059
		TerrestrialMammals	0.2011	0.1615	0.007066	0.1612	0.604	0.0455	0.364
		FreshwaterFish	0.04296	0.03964	0.001151	0.03187	0.1464	0.0081	0.078
		C3Plants	0.4288	0.1465	0.1096	0.4401	0.6898	0.2819	0.5723
		Estimates on fraction contribution
		Fraction	Mean	sd	2.5pc	median	97.5pc
		Protein	0.3411	0.04338	0.24	0.3492	0.3978
		Energy	0.6589	0.04338	0.6022	0.6509	0.76
		Estimates on signal contribution from source/food
		Proxy	Source/Food	Mean	sd	2.5pc	median	97.5pc
		13C	MarineResources	0.5091	0.09244	0.3097	0.5158	0.6697
		13C	TerrestrialMammals	0.184	0.1436	0.006894	0.1503	0.5338
		13C	FreshwaterFish	0.0653	0.05815	0.00179	0.04959	0.2149
		13C	C3Plants	0.2416	0.08764	0.05872	0.2465	0.4071
		15N	MarineResources	0.6189	0.1113	0.3763	0.6286	0.8057
		15N	TerrestrialMammals	0.1727	0.1332	0.006684	0.143	0.4896
		15N	FreshwaterFish	0.07919	0.07004	0.002201	0.06007	0.2598
		15N	C3Plants	0.1292	0.062	0.0247	0.1236	0.2666
		TARGET/CONSUMER RESULTS REPORT: 410NC
		10000 updates took 6 s
		INPUT DATA (Weighted model: Yes; Offset dependent: Yes; Concentration-dependent model: Yes; Minimum uncertainty: 0.001)
		Target/consumer data
		[13C]=-14.1(1)	[15N]=13.2(1)
		Offsets
		[13C]=4.8(0.5)	[15N]=5.5(0.5)
		Weights
		[13C][Protein]=74(4)	[13C][Energy]=26(4)	[15N][Protein]=100(0)	[15N][Energy]=0(0)
		Source/Food values
		[MarineResources][Protein][13C]=-14.1(1)	[MarineResources][Protein][15N]=12.9(1)	[MarineResources][Energy][13C]=-20.1(1)
		[TerrestrialMammals][Protein][13C]=-22.7(1)	[TerrestrialMammals][Protein][15N]=8.2(1)	[TerrestrialMammals][Energy][13C]=-28.7(1)
		[FreshwaterFish][Protein][13C]=-24.3(1)	[FreshwaterFish][Protein][15N]=11.5(1)	[FreshwaterFish][Energy][13C]=-30.3(1)
		[C3Plants][Protein][13C]=-29.2(1)	[C3Plants][Protein][15N]=1.1(1)	[C3Plants][Energy][13C]=-26.7(1)
		Concentrations
		[MarineResources][Protein]=65(5)	[MarineResources][Energy]=35(5)	[TerrestrialMammals][Protein]=30(2.5)	[TerrestrialMammals][Energy]=70(2.5)	[FreshwaterFish][Protein]=65(5)	[FreshwaterFish][Energy]=35(5)	[C3Plants][Protein]=10(2.5)	[C3Plants][Energy]=90(2.5)
		Prior info
		([Protein]/([Protein]+[Energy]))>0.05
		([Protein]/([Protein]+[Energy]))<0.4
		ESTIMATES
		Estimates on source/food contribution
		Source/Food	Mean	sd	2.5pc	median	97.5pc
		MarineResources	0.2852	0.08553	0.1185	0.2851	0.4533	0.1982	0.3719
		TerrestrialMammals	0.2288	0.1876	0.006826	0.18	0.6739	0.0455	0.4307
		FreshwaterFish	0.04784	0.04366	0.001283	0.03548	0.1634	0.0091	0.0869
		C3Plants	0.4381	0.171	0.07455	0.4536	0.7334	0.2549	0.6131
		Estimates on fraction contribution
		Fraction	Mean	sd	2.5pc	median	97.5pc
		Protein	0.3263	0.04896	0.2155	0.333	0.3964
		Energy	0.6737	0.04896	0.6036	0.667	0.7846
		Estimates on signal contribution from source/food
		Proxy	Source/Food	Mean	sd	2.5pc	median	97.5pc
		13C	MarineResources	0.4585	0.1065	0.2196	0.4675	0.641
		13C	TerrestrialMammals	0.214	0.1707	0.006898	0.173	0.6104
		13C	FreshwaterFish	0.07556	0.06546	0.002222	0.0583	0.2459
		13C	C3Plants	0.2519	0.1048	0.04025	0.2563	0.4437
		15N	MarineResources	0.561	0.129	0.269	0.574	0.776
		15N	TerrestrialMammals	0.204	0.1613	0.006817	0.1664	0.581
		15N	FreshwaterFish	0.09211	0.07911	0.002745	0.0712	0.2956
		15N	C3Plants	0.1429	0.07677	0.01803	0.135	0.3096
		TARGET/CONSUMER RESULTS REPORT: 411NC
		10000 updates took 6 s
		INPUT DATA (Weighted model: Yes; Offset dependent: Yes; Concentration-dependent model: Yes; Minimum uncertainty: 0.001)
		Target/consumer data
		[13C]=-12.4(1)	[15N]=13.6(1)
		Offsets
		[13C]=4.8(0.5)	[15N]=5.5(0.5)
		Weights
		[13C][Protein]=74(4)	[13C][Energy]=26(4)	[15N][Protein]=100(0)	[15N][Energy]=0(0)
		Source/Food values
		[MarineResources][Protein][13C]=-14.1(1)	[MarineResources][Protein][15N]=12.9(1)	[MarineResources][Energy][13C]=-20.1(1)
		[TerrestrialMammals][Protein][13C]=-22.7(1)	[TerrestrialMammals][Protein][15N]=8.2(1)	[TerrestrialMammals][Energy][13C]=-28.7(1)
		[FreshwaterFish][Protein][13C]=-24.3(1)	[FreshwaterFish][Protein][15N]=11.5(1)	[FreshwaterFish][Energy][13C]=-30.3(1)
		[C3Plants][Protein][13C]=-29.2(1)	[C3Plants][Protein][15N]=1.1(1)	[C3Plants][Energy][13C]=-26.7(1)
		Concentrations
		[MarineResources][Protein]=65(5)	[MarineResources][Energy]=35(5)	[TerrestrialMammals][Protein]=30(2.5)	[TerrestrialMammals][Energy]=70(2.5)	[FreshwaterFish][Protein]=65(5)	[FreshwaterFish][Energy]=35(5)	[C3Plants][Protein]=10(2.5)	[C3Plants][Energy]=90(2.5)
		Prior info
		([Protein]/([Protein]+[Energy]))>0.05
		([Protein]/([Protein]+[Energy]))<0.4
		ESTIMATES
		Estimates on source/food contribution
		Source/Food	Mean	sd	2.5pc	median	97.5pc
		MarineResources	0.3614	0.07846	0.2041	0.3643	0.5068	0.2816	0.4406
		TerrestrialMammals	0.1592	0.1377	0.004763	0.1218	0.5326	0.0327	0.2914
		FreshwaterFish	0.03518	0.03279	0.0008073	0.02535	0.1195	0.0064	0.0651
		C3Plants	0.4442	0.13	0.1544	0.4523	0.6814	0.3198	0.5695
		Estimates on fraction contribution
		Fraction	Mean	sd	2.5pc	median	97.5pc
		Protein	0.3469	0.04171	0.2469	0.3565	0.3982
		Energy	0.6531	0.04171	0.6018	0.6435	0.7532
		Estimates on signal contribution from source/food
		Proxy	Source/Food	Mean	sd	2.5pc	median	97.5pc
		13C	MarineResources	0.5545	0.08541	0.3612	0.5612	0.6993
		13C	TerrestrialMammals	0.144	0.1221	0.00468	0.112	0.4663
		13C	FreshwaterFish	0.05358	0.049	0.001296	0.03936	0.1796
		13C	C3Plants	0.2479	0.07829	0.08378	0.2507	0.3966
		15N	MarineResources	0.67	0.1007	0.4342	0.68	0.8352
		15N	TerrestrialMammals	0.1345	0.1132	0.004317	0.1054	0.4274
		15N	FreshwaterFish	0.06471	0.05886	0.001564	0.04775	0.2171
		15N	C3Plants	0.1307	0.05698	0.03352	0.126	0.2576
		TARGET/CONSUMER RESULTS REPORT: 412NC
		10000 updates took 6 s
		INPUT DATA (Weighted model: Yes; Offset dependent: Yes; Concentration-dependent model: Yes; Minimum uncertainty: 0.001)
		Target/consumer data
		[13C]=-17.1(1)	[15N]=12.5(1)
		Offsets
		[13C]=4.8(0.5)	[15N]=5.5(0.5)
		Weights
		[13C][Protein]=74(4)	[13C][Energy]=26(4)	[15N][Protein]=100(0)	[15N][Energy]=0(0)
		Source/Food values
		[MarineResources][Protein][13C]=-14.1(1)	[MarineResources][Protein][15N]=12.9(1)	[MarineResources][Energy][13C]=-20.1(1)
		[TerrestrialMammals][Protein][13C]=-22.7(1)	[TerrestrialMammals][Protein][15N]=8.2(1)	[TerrestrialMammals][Energy][13C]=-28.7(1)
		[FreshwaterFish][Protein][13C]=-24.3(1)	[FreshwaterFish][Protein][15N]=11.5(1)	[FreshwaterFish][Energy][13C]=-30.3(1)
		[C3Plants][Protein][13C]=-29.2(1)	[C3Plants][Protein][15N]=1.1(1)	[C3Plants][Energy][13C]=-26.7(1)
		Concentrations
		[MarineResources][Protein]=65(5)	[MarineResources][Energy]=35(5)	[TerrestrialMammals][Protein]=30(2.5)	[TerrestrialMammals][Energy]=70(2.5)	[FreshwaterFish][Protein]=65(5)	[FreshwaterFish][Energy]=35(5)	[C3Plants][Protein]=10(2.5)	[C3Plants][Energy]=90(2.5)
		Prior info
		([Protein]/([Protein]+[Energy]))>0.05
		([Protein]/([Protein]+[Energy]))<0.4
		ESTIMATES
		Estimates on source/food contribution
		Source/Food	Mean	sd	2.5pc	median	97.5pc
		MarineResources	0.1327	0.06627	0.01712	0.1278	0.278	0.0668	0.1973
		TerrestrialMammals	0.3387	0.2362	0.01252	0.3025	0.8213	0.0828	0.6167
		FreshwaterFish	0.07415	0.06746	0.002086	0.05513	0.2498	0.0143	0.1361
		C3Plants	0.4545	0.2156	0.03942	0.476	0.8042	0.2025	0.6861
		Estimates on fraction contribution
		Fraction	Mean	sd	2.5pc	median	97.5pc
		Protein	0.2828	0.05425	0.1801	0.2832	0.3847
		Energy	0.7172	0.05425	0.6153	0.7168	0.82
		Estimates on signal contribution from source/food
		Proxy	Source/Food	Mean	sd	2.5pc	median	97.5pc
		13C	MarineResources	0.2426	0.1111	0.03264	0.2425	0.4602
		13C	TerrestrialMammals	0.3469	0.2269	0.01434	0.3249	0.7954
		13C	FreshwaterFish	0.1296	0.1057	0.004332	0.1044	0.3948
		13C	C3Plants	0.2809	0.1454	0.02194	0.2849	0.5469
		15N	MarineResources	0.3038	0.1397	0.0409	0.3024	0.5756
		15N	TerrestrialMammals	0.349	0.2238	0.01496	0.3316	0.7927
		15N	FreshwaterFish	0.1611	0.1299	0.005504	0.1303	0.4855
		15N	C3Plants	0.1862	0.1161	0.01089	0.1745	0.4294
		TARGET/CONSUMER RESULTS REPORT: 413NC
		10000 updates took 6 s
		INPUT DATA (Weighted model: Yes; Offset dependent: Yes; Concentration-dependent model: Yes; Minimum uncertainty: 0.001)
		Target/consumer data
		[13C]=-12.9(1)	[15N]=13.4(1)
		Offsets
		[13C]=4.8(0.5)	[15N]=5.5(0.5)
		Weights
		[13C][Protein]=74(4)	[13C][Energy]=26(4)	[15N][Protein]=100(0)	[15N][Energy]=0(0)
		Source/Food values
		[MarineResources][Protein][13C]=-14.1(1)	[MarineResources][Protein][15N]=12.9(1)	[MarineResources][Energy][13C]=-20.1(1)
		[TerrestrialMammals][Protein][13C]=-22.7(1)	[TerrestrialMammals][Protein][15N]=8.2(1)	[TerrestrialMammals][Energy][13C]=-28.7(1)
		[FreshwaterFish][Protein][13C]=-24.3(1)	[FreshwaterFish][Protein][15N]=11.5(1)	[FreshwaterFish][Energy][13C]=-30.3(1)
		[C3Plants][Protein][13C]=-29.2(1)	[C3Plants][Protein][15N]=1.1(1)	[C3Plants][Energy][13C]=-26.7(1)
		Concentrations
		[MarineResources][Protein]=65(5)	[MarineResources][Energy]=35(5)	[TerrestrialMammals][Protein]=30(2.5)	[TerrestrialMammals][Energy]=70(2.5)	[FreshwaterFish][Protein]=65(5)	[FreshwaterFish][Energy]=35(5)	[C3Plants][Protein]=10(2.5)	[C3Plants][Energy]=90(2.5)
		Prior info
		([Protein]/([Protein]+[Energy]))>0.05
		([Protein]/([Protein]+[Energy]))<0.4
		ESTIMATES
		Estimates on source/food contribution
		Source/Food	Mean	sd	2.5pc	median	97.5pc
		MarineResources	0.3418	0.08015	0.1819	0.3423	0.4917	0.2597	0.4233
		TerrestrialMammals	0.1679	0.1486	0.004479	0.1245	0.5535	0.0324	0.3128
		FreshwaterFish	0.03831	0.03629	0.001036	0.02799	0.1316	0.0073	0.069
		C3Plants	0.452	0.1405	0.1427	0.461	0.7051	0.3139	0.5892
		Estimates on fraction contribution
		Fraction	Mean	sd	2.5pc	median	97.5pc
		Protein	0.3398	0.04441	0.2353	0.3485	0.3977
		Energy	0.6602	0.04441	0.6024	0.6515	0.7647
		Estimates on signal contribution from source/food
		Proxy	Source/Food	Mean	sd	2.5pc	median	97.5pc
		13C	MarineResources	0.5346	0.09018	0.3363	0.5413	0.6882
		13C	TerrestrialMammals	0.1537	0.1324	0.004337	0.1169	0.4954
		13C	FreshwaterFish	0.05905	0.05353	0.001658	0.04461	0.1959
		13C	C3Plants	0.2526	0.08387	0.07721	0.2552	0.4144
		15N	MarineResources	0.6485	0.107	0.4076	0.6593	0.8251
		15N	TerrestrialMammals	0.1445	0.1231	0.004159	0.1114	0.4596
		15N	FreshwaterFish	0.0715	0.06451	0.002018	0.05427	0.2349
		15N	C3Plants	0.1355	0.06169	0.03242	0.1286	0.2762
		TARGET/CONSUMER RESULTS REPORT: 414NC
		10000 updates took 6 s
		INPUT DATA (Weighted model: Yes; Offset dependent: Yes; Concentration-dependent model: Yes; Minimum uncertainty: 0.001)
		Target/consumer data
		[13C]=-13.2(1)	[15N]=14(1)
		Offsets
		[13C]=4.8(0.5)	[15N]=5.5(0.5)
		Weights
		[13C][Protein]=74(4)	[13C][Energy]=26(4)	[15N][Protein]=100(0)	[15N][Energy]=0(0)
		Source/Food values
		[MarineResources][Protein][13C]=-14.1(1)	[MarineResources][Protein][15N]=12.9(1)	[MarineResources][Energy][13C]=-20.1(1)
		[TerrestrialMammals][Protein][13C]=-22.7(1)	[TerrestrialMammals][Protein][15N]=8.2(1)	[TerrestrialMammals][Energy][13C]=-28.7(1)
		[FreshwaterFish][Protein][13C]=-24.3(1)	[FreshwaterFish][Protein][15N]=11.5(1)	[FreshwaterFish][Energy][13C]=-30.3(1)
		[C3Plants][Protein][13C]=-29.2(1)	[C3Plants][Protein][15N]=1.1(1)	[C3Plants][Energy][13C]=-26.7(1)
		Concentrations
		[MarineResources][Protein]=65(5)	[MarineResources][Energy]=35(5)	[TerrestrialMammals][Protein]=30(2.5)	[TerrestrialMammals][Energy]=70(2.5)	[FreshwaterFish][Protein]=65(5)	[FreshwaterFish][Energy]=35(5)	[C3Plants][Protein]=10(2.5)	[C3Plants][Energy]=90(2.5)
		Prior info
		([Protein]/([Protein]+[Energy]))>0.05
		([Protein]/([Protein]+[Energy]))<0.4
		ESTIMATES
		Estimates on source/food contribution
		Source/Food	Mean	sd	2.5pc	median	97.5pc
		MarineResources	0.3402	0.07764	0.1886	0.3414	0.4912	0.2611	0.418
		TerrestrialMammals	0.1788	0.1518	0.004921	0.1397	0.5644	0.0353	0.3322
		FreshwaterFish	0.04188	0.03826	0.001149	0.03089	0.1425	0.0078	0.0772
		C3Plants	0.4391	0.1424	0.1242	0.4493	0.6922	0.2983	0.5795
		Estimates on fraction contribution
		Fraction	Mean	sd	2.5pc	median	97.5pc
		Protein	0.3424	0.04361	0.2395	0.3514	0.3978
		Energy	0.6576	0.04361	0.6022	0.6486	0.7605
		Estimates on signal contribution from source/food
		Proxy	Source/Food	Mean	sd	2.5pc	median	97.5pc
		13C	MarineResources	0.5284	0.08798	0.3412	0.5333	0.6849
		13C	TerrestrialMammals	0.1631	0.1347	0.004793	0.1298	0.4965
		13C	FreshwaterFish	0.06463	0.05742	0.001884	0.04872	0.2101
		13C	C3Plants	0.2439	0.08431	0.06659	0.2482	0.406
		15N	MarineResources	0.6412	0.105	0.4128	0.6492	0.8208
		15N	TerrestrialMammals	0.1529	0.1249	0.004651	0.1227	0.4586
		15N	FreshwaterFish	0.07835	0.0692	0.002253	0.05942	0.2561
		15N	C3Plants	0.1276	0.05988	0.02721	0.1218	0.2645
		TARGET/CONSUMER RESULTS REPORT: 415NC
		10000 updates took 6 s
		INPUT DATA (Weighted model: Yes; Offset dependent: Yes; Concentration-dependent model: Yes; Minimum uncertainty: 0.001)
		Target/consumer data
		[13C]=-12(1)	[15N]=14.1(1)
		Offsets
		[13C]=4.8(0.5)	[15N]=5.5(0.5)
		Weights
		[13C][Protein]=74(4)	[13C][Energy]=26(4)	[15N][Protein]=100(0)	[15N][Energy]=0(0)
		Source/Food values
		[MarineResources][Protein][13C]=-14.1(1)	[MarineResources][Protein][15N]=12.9(1)	[MarineResources][Energy][13C]=-20.1(1)
		[TerrestrialMammals][Protein][13C]=-22.7(1)	[TerrestrialMammals][Protein][15N]=8.2(1)	[TerrestrialMammals][Energy][13C]=-28.7(1)
		[FreshwaterFish][Protein][13C]=-24.3(1)	[FreshwaterFish][Protein][15N]=11.5(1)	[FreshwaterFish][Energy][13C]=-30.3(1)
		[C3Plants][Protein][13C]=-29.2(1)	[C3Plants][Protein][15N]=1.1(1)	[C3Plants][Energy][13C]=-26.7(1)
		Concentrations
		[MarineResources][Protein]=65(5)	[MarineResources][Energy]=35(5)	[TerrestrialMammals][Protein]=30(2.5)	[TerrestrialMammals][Energy]=70(2.5)	[FreshwaterFish][Protein]=65(5)	[FreshwaterFish][Energy]=35(5)	[C3Plants][Protein]=10(2.5)	[C3Plants][Energy]=90(2.5)
		Prior info
		([Protein]/([Protein]+[Energy]))>0.05
		([Protein]/([Protein]+[Energy]))<0.4
		ESTIMATES
		Estimates on source/food contribution
		Source/Food	Mean	sd	2.5pc	median	97.5pc
		MarineResources	0.3862	0.07354	0.2351	0.3907	0.5153	0.3109	0.4609
		TerrestrialMammals	0.1438	0.1305	0.005019	0.1047	0.4926	0.0289	0.2641
		FreshwaterFish	0.03278	0.03181	0.000776	0.02324	0.1179	0.0056	0.0605
		C3Plants	0.4373	0.1187	0.1619	0.4462	0.6555	0.3261	0.5471
		Estimates on fraction contribution
		Fraction	Mean	sd	2.5pc	median	97.5pc
		Protein	0.3543	0.03719	0.2611	0.3636	0.3984
		Energy	0.6457	0.03719	0.6016	0.6364	0.739
		Estimates on signal contribution from source/food
		Proxy	Source/Food	Mean	sd	2.5pc	median	97.5pc
		13C	MarineResources	0.5828	0.07941	0.4033	0.5911	0.714
		13C	TerrestrialMammals	0.1278	0.1129	0.004615	0.0947	0.4204
		13C	FreshwaterFish	0.0488	0.04608	0.001211	0.035	0.1698
		13C	C3Plants	0.2407	0.07083	0.08814	0.2435	0.3763
		15N	MarineResources	0.7007	0.09301	0.4856	0.7133	0.8492
		15N	TerrestrialMammals	0.1181	0.1034	0.004385	0.08895	0.3804
		15N	FreshwaterFish	0.0587	0.05517	0.001448	0.04223	0.2046
		15N	C3Plants	0.1225	0.05023	0.03435	0.1182	0.2365
		TARGET/CONSUMER RESULTS REPORT: 416NC
		10000 updates took 6 s
		INPUT DATA (Weighted model: Yes; Offset dependent: Yes; Concentration-dependent model: Yes; Minimum uncertainty: 0.001)
		Target/consumer data
		[13C]=-13(1)	[15N]=13(1)
		Offsets
		[13C]=4.8(0.5)	[15N]=5.5(0.5)
		Weights
		[13C][Protein]=74(4)	[13C][Energy]=26(4)	[15N][Protein]=100(0)	[15N][Energy]=0(0)
		Source/Food values
		[MarineResources][Protein][13C]=-14.1(1)	[MarineResources][Protein][15N]=12.9(1)	[MarineResources][Energy][13C]=-20.1(1)
		[TerrestrialMammals][Protein][13C]=-22.7(1)	[TerrestrialMammals][Protein][15N]=8.2(1)	[TerrestrialMammals][Energy][13C]=-28.7(1)
		[FreshwaterFish][Protein][13C]=-24.3(1)	[FreshwaterFish][Protein][15N]=11.5(1)	[FreshwaterFish][Energy][13C]=-30.3(1)
		[C3Plants][Protein][13C]=-29.2(1)	[C3Plants][Protein][15N]=1.1(1)	[C3Plants][Energy][13C]=-26.7(1)
		Concentrations
		[MarineResources][Protein]=65(5)	[MarineResources][Energy]=35(5)	[TerrestrialMammals][Protein]=30(2.5)	[TerrestrialMammals][Energy]=70(2.5)	[FreshwaterFish][Protein]=65(5)	[FreshwaterFish][Energy]=35(5)	[C3Plants][Protein]=10(2.5)	[C3Plants][Energy]=90(2.5)
		Prior info
		([Protein]/([Protein]+[Energy]))>0.05
		([Protein]/([Protein]+[Energy]))<0.4
		ESTIMATES
		Estimates on source/food contribution
		Source/Food	Mean	sd	2.5pc	median	97.5pc
		MarineResources	0.3305	0.08202	0.17	0.3307	0.4847	0.246	0.4157
		TerrestrialMammals	0.1826	0.1594	0.005164	0.1376	0.5973	0.0346	0.3404
		FreshwaterFish	0.03633	0.03513	0.0009317	0.02553	0.1284	0.0069	0.0664
		C3Plants	0.4506	0.1503	0.1137	0.4634	0.7121	0.2995	0.5984
		Estimates on fraction contribution
		Fraction	Mean	sd	2.5pc	median	97.5pc
		Protein	0.3349	0.04666	0.2284	0.343	0.3974
		Energy	0.6651	0.04666	0.6026	0.6571	0.7716
		Estimates on signal contribution from source/food
		Proxy	Source/Food	Mean	sd	2.5pc	median	97.5pc
		13C	MarineResources	0.5205	0.09308	0.3186	0.5271	0.6791
		13C	TerrestrialMammals	0.1687	0.1429	0.005066	0.1299	0.5288
		13C	FreshwaterFish	0.05608	0.05201	0.001531	0.04085	0.1925
		13C	C3Plants	0.2547	0.09156	0.05794	0.2598	0.4283
		15N	MarineResources	0.6324	0.1109	0.387	0.6428	0.8158
		15N	TerrestrialMammals	0.1595	0.1334	0.004989	0.1243	0.4928
		15N	FreshwaterFish	0.06806	0.0628	0.001875	0.04991	0.2317
		15N	C3Plants	0.14	0.06731	0.02426	0.1344	0.2893
		TARGET/CONSUMER RESULTS REPORT: 417NC
		10000 updates took 6 s
		INPUT DATA (Weighted model: Yes; Offset dependent: Yes; Concentration-dependent model: Yes; Minimum uncertainty: 0.001)
		Target/consumer data
		[13C]=-13.8(1)	[15N]=12.2(1)
		Offsets
		[13C]=4.8(0.5)	[15N]=5.5(0.5)
		Weights
		[13C][Protein]=74(4)	[13C][Energy]=26(4)	[15N][Protein]=100(0)	[15N][Energy]=0(0)
		Source/Food values
		[MarineResources][Protein][13C]=-14.1(1)	[MarineResources][Protein][15N]=12.9(1)	[MarineResources][Energy][13C]=-20.1(1)
		[TerrestrialMammals][Protein][13C]=-22.7(1)	[TerrestrialMammals][Protein][15N]=8.2(1)	[TerrestrialMammals][Energy][13C]=-28.7(1)
		[FreshwaterFish][Protein][13C]=-24.3(1)	[FreshwaterFish][Protein][15N]=11.5(1)	[FreshwaterFish][Energy][13C]=-30.3(1)
		[C3Plants][Protein][13C]=-29.2(1)	[C3Plants][Protein][15N]=1.1(1)	[C3Plants][Energy][13C]=-26.7(1)
		Concentrations
		[MarineResources][Protein]=65(5)	[MarineResources][Energy]=35(5)	[TerrestrialMammals][Protein]=30(2.5)	[TerrestrialMammals][Energy]=70(2.5)	[FreshwaterFish][Protein]=65(5)	[FreshwaterFish][Energy]=35(5)	[C3Plants][Protein]=10(2.5)	[C3Plants][Energy]=90(2.5)
		Prior info
		([Protein]/([Protein]+[Energy]))>0.05
		([Protein]/([Protein]+[Energy]))<0.4
		ESTIMATES
		Estimates on source/food contribution
		Source/Food	Mean	sd	2.5pc	median	97.5pc
		MarineResources	0.2799	0.08425	0.124	0.2787	0.4479	0.1933	0.3661
		TerrestrialMammals	0.2102	0.1816	0.006436	0.1589	0.6698	0.04	0.3971
		FreshwaterFish	0.03889	0.03748	0.0009215	0.02758	0.138	0.0073	0.0709
		C3Plants	0.471	0.172	0.09099	0.4894	0.7551	0.2902	0.6431
		Estimates on fraction contribution
		Fraction	Mean	sd	2.5pc	median	97.5pc
		Protein	0.3169	0.05142	0.2072	0.3219	0.3956
		Energy	0.6831	0.05142	0.6044	0.6781	0.7929
		Estimates on signal contribution from source/food
		Proxy	Source/Food	Mean	sd	2.5pc	median	97.5pc
		13C	MarineResources	0.4622	0.1043	0.2354	0.4703	0.6407
		13C	TerrestrialMammals	0.2013	0.1676	0.006611	0.1574	0.6113
		13C	FreshwaterFish	0.06353	0.05831	0.001652	0.04754	0.2155
		13C	C3Plants	0.273	0.1083	0.0482	0.2792	0.4682
		15N	MarineResources	0.5667	0.1262	0.2895	0.5789	0.7772
		15N	TerrestrialMammals	0.1944	0.1598	0.006535	0.1548	0.5835
		15N	FreshwaterFish	0.07768	0.07078	0.002047	0.05821	0.2626
		15N	C3Plants	0.1612	0.08266	0.02116	0.1538	0.3387
		TARGET/CONSUMER RESULTS REPORT: 418NC
		10000 updates took 6 s
		INPUT DATA (Weighted model: Yes; Offset dependent: Yes; Concentration-dependent model: Yes; Minimum uncertainty: 0.001)
		Target/consumer data
		[13C]=-12.3(1)	[15N]=13.2(1)
		Offsets
		[13C]=4.8(0.5)	[15N]=5.5(0.5)
		Weights
		[13C][Protein]=74(4)	[13C][Energy]=26(4)	[15N][Protein]=100(0)	[15N][Energy]=0(0)
		Source/Food values
		[MarineResources][Protein][13C]=-14.1(1)	[MarineResources][Protein][15N]=12.9(1)	[MarineResources][Energy][13C]=-20.1(1)
		[TerrestrialMammals][Protein][13C]=-22.7(1)	[TerrestrialMammals][Protein][15N]=8.2(1)	[TerrestrialMammals][Energy][13C]=-28.7(1)
		[FreshwaterFish][Protein][13C]=-24.3(1)	[FreshwaterFish][Protein][15N]=11.5(1)	[FreshwaterFish][Energy][13C]=-30.3(1)
		[C3Plants][Protein][13C]=-29.2(1)	[C3Plants][Protein][15N]=1.1(1)	[C3Plants][Energy][13C]=-26.7(1)
		Concentrations
		[MarineResources][Protein]=65(5)	[MarineResources][Energy]=35(5)	[TerrestrialMammals][Protein]=30(2.5)	[TerrestrialMammals][Energy]=70(2.5)	[FreshwaterFish][Protein]=65(5)	[FreshwaterFish][Energy]=35(5)	[C3Plants][Protein]=10(2.5)	[C3Plants][Energy]=90(2.5)
		Prior info
		([Protein]/([Protein]+[Energy]))>0.05
		([Protein]/([Protein]+[Energy]))<0.4
		ESTIMATES
		Estimates on source/food contribution
		Source/Food	Mean	sd	2.5pc	median	97.5pc
		MarineResources	0.3643	0.07852	0.2125	0.366	0.5101	0.2834	0.4457
		TerrestrialMammals	0.1467	0.1347	0.004491	0.1056	0.5019	0.0267	0.2751
		FreshwaterFish	0.03391	0.0316	0.001018	0.02443	0.1168	0.0065	0.0623
		C3Plants	0.4551	0.1299	0.166	0.4633	0.6918	0.3322	0.5808
		Estimates on fraction contribution
		Fraction	Mean	sd	2.5pc	median	97.5pc
		Protein	0.3438	0.04291	0.243	0.3528	0.3979
		Energy	0.6562	0.04291	0.6021	0.6472	0.7571
		Estimates on signal contribution from source/food
		Proxy	Source/Food	Mean	sd	2.5pc	median	97.5pc
		13C	MarineResources	0.5626	0.08317	0.3817	0.5692	0.7049
		13C	TerrestrialMammals	0.1337	0.1195	0.004329	0.09718	0.4421
		13C	FreshwaterFish	0.05185	0.04693	0.001632	0.03815	0.1743
		13C	C3Plants	0.2518	0.07836	0.08709	0.2532	0.4047
		15N	MarineResources	0.6802	0.09824	0.4635	0.6909	0.8395
		15N	TerrestrialMammals	0.1253	0.1108	0.004192	0.09226	0.4069
		15N	FreshwaterFish	0.0626	0.05621	0.002042	0.04636	0.2099
		15N	C3Plants	0.1319	0.05858	0.0338	0.1264	0.2665
		TARGET/CONSUMER RESULTS REPORT: 419NC
		10000 updates took 6 s
		INPUT DATA (Weighted model: Yes; Offset dependent: Yes; Concentration-dependent model: Yes; Minimum uncertainty: 0.001)
		Target/consumer data
		[13C]=-20.6(1)	[15N]=7(1)
		Offsets
		[13C]=4.8(0.5)	[15N]=5.5(0.5)
		Weights
		[13C][Protein]=74(4)	[13C][Energy]=26(4)	[15N][Protein]=100(0)	[15N][Energy]=0(0)
		Source/Food values
		[MarineResources][Protein][13C]=-14.1(1)	[MarineResources][Protein][15N]=12.9(1)	[MarineResources][Energy][13C]=-20.1(1)
		[TerrestrialMammals][Protein][13C]=-22.7(1)	[TerrestrialMammals][Protein][15N]=8.2(1)	[TerrestrialMammals][Energy][13C]=-28.7(1)
		[FreshwaterFish][Protein][13C]=-24.3(1)	[FreshwaterFish][Protein][15N]=11.5(1)	[FreshwaterFish][Energy][13C]=-30.3(1)
		[C3Plants][Protein][13C]=-29.2(1)	[C3Plants][Protein][15N]=1.1(1)	[C3Plants][Energy][13C]=-26.7(1)
		Concentrations
		[MarineResources][Protein]=65(5)	[MarineResources][Energy]=35(5)	[TerrestrialMammals][Protein]=30(2.5)	[TerrestrialMammals][Energy]=70(2.5)	[FreshwaterFish][Protein]=65(5)	[FreshwaterFish][Energy]=35(5)	[C3Plants][Protein]=10(2.5)	[C3Plants][Energy]=90(2.5)
		Prior info
		([Protein]/([Protein]+[Energy]))>0.05
		([Protein]/([Protein]+[Energy]))<0.4
		ESTIMATES
		Estimates on source/food contribution
		Source/Food	Mean	sd	2.5pc	median	97.5pc
		MarineResources	0.02147	0.01793	0.0007648	0.01707	0.06601	0.0048	0.0385
		TerrestrialMammals	0.08014	0.07166	0.002397	0.06009	0.2707	0.0161	0.1463
		FreshwaterFish	0.02062	0.02001	0.0004896	0.01492	0.07249	0.0037	0.0378
		C3Plants	0.8778	0.07063	0.6958	0.8945	0.9681	0.8146	0.9408
		Estimates on fraction contribution
		Fraction	Mean	sd	2.5pc	median	97.5pc
		Protein	0.1478	0.02836	0.09333	0.148	0.2047
		Energy	0.8522	0.02836	0.7954	0.852	0.9067
		Estimates on signal contribution from source/food
		Proxy	Source/Food	Mean	sd	2.5pc	median	97.5pc
		13C	MarineResources	0.06965	0.05279	0.002619	0.05925	0.1941
		13C	TerrestrialMammals	0.1305	0.1053	0.004189	0.1049	0.3876
		13C	FreshwaterFish	0.06563	0.05686	0.001771	0.05089	0.2097
		13C	C3Plants	0.7342	0.09444	0.5193	0.7433	0.8927
		15N	MarineResources	0.09094	0.06875	0.003455	0.0774	0.2509
		15N	TerrestrialMammals	0.1531	0.1218	0.004938	0.124	0.4464
		15N	FreshwaterFish	0.08556	0.07376	0.002319	0.06645	0.2725
		15N	C3Plants	0.6704	0.1092	0.4306	0.6773	0.8632
		TARGET/CONSUMER RESULTS REPORT: 420NC
		10000 updates took 6 s
		INPUT DATA (Weighted model: Yes; Offset dependent: Yes; Concentration-dependent model: Yes; Minimum uncertainty: 0.001)
		Target/consumer data
		[13C]=-14.3(1)	[15N]=12(1)
		Offsets
		[13C]=4.8(0.5)	[15N]=5.5(0.5)
		Weights
		[13C][Protein]=74(4)	[13C][Energy]=26(4)	[15N][Protein]=100(0)	[15N][Energy]=0(0)
		Source/Food values
		[MarineResources][Protein][13C]=-14.1(1)	[MarineResources][Protein][15N]=12.9(1)	[MarineResources][Energy][13C]=-20.1(1)
		[TerrestrialMammals][Protein][13C]=-22.7(1)	[TerrestrialMammals][Protein][15N]=8.2(1)	[TerrestrialMammals][Energy][13C]=-28.7(1)
		[FreshwaterFish][Protein][13C]=-24.3(1)	[FreshwaterFish][Protein][15N]=11.5(1)	[FreshwaterFish][Energy][13C]=-30.3(1)
		[C3Plants][Protein][13C]=-29.2(1)	[C3Plants][Protein][15N]=1.1(1)	[C3Plants][Energy][13C]=-26.7(1)
		Concentrations
		[MarineResources][Protein]=65(5)	[MarineResources][Energy]=35(5)	[TerrestrialMammals][Protein]=30(2.5)	[TerrestrialMammals][Energy]=70(2.5)	[FreshwaterFish][Protein]=65(5)	[FreshwaterFish][Energy]=35(5)	[C3Plants][Protein]=10(2.5)	[C3Plants][Energy]=90(2.5)
		Prior info
		([Protein]/([Protein]+[Energy]))>0.05
		([Protein]/([Protein]+[Energy]))<0.4
		ESTIMATES
		Estimates on source/food contribution
		Source/Food	Mean	sd	2.5pc	median	97.5pc
		MarineResources	0.2468	0.08205	0.09688	0.2421	0.4158	0.1642	0.3299
		TerrestrialMammals	0.2346	0.2003	0.006588	0.1758	0.7075	0.0412	0.4545
		FreshwaterFish	0.04175	0.04101	0.001212	0.02951	0.1546	0.0076	0.0755
		C3Plants	0.4769	0.1906	0.06826	0.5017	0.7814	0.2639	0.6718
		Estimates on fraction contribution
		Fraction	Mean	sd	2.5pc	median	97.5pc
		Protein	0.3057	0.05391	0.1961	0.3089	0.3932
		Energy	0.6943	0.05391	0.6068	0.6911	0.8039
		Estimates on signal contribution from source/food
		Proxy	Source/Food	Mean	sd	2.5pc	median	97.5pc
		13C	MarineResources	0.4229	0.1076	0.19	0.4304	0.6142
		13C	TerrestrialMammals	0.2262	0.1846	0.007177	0.1776	0.6502
		13C	FreshwaterFish	0.06953	0.06378	0.002188	0.05192	0.237
		13C	C3Plants	0.2813	0.1223	0.03899	0.2902	0.5025
		15N	MarineResources	0.522	0.1319	0.2335	0.5328	0.7479
		15N	TerrestrialMammals	0.22	0.1764	0.007013	0.1757	0.6237
		15N	FreshwaterFish	0.08531	0.07748	0.002696	0.06452	0.2889
		15N	C3Plants	0.1728	0.09511	0.01724	0.1664	0.3743
		TARGET/CONSUMER RESULTS REPORT: 421NC
		10000 updates took 6 s
		INPUT DATA (Weighted model: Yes; Offset dependent: Yes; Concentration-dependent model: Yes; Minimum uncertainty: 0.001)
		Target/consumer data
		[13C]=-13.4(1)	[15N]=12.9(1)
		Offsets
		[13C]=4.8(0.5)	[15N]=5.5(0.5)
		Weights
		[13C][Protein]=74(4)	[13C][Energy]=26(4)	[15N][Protein]=100(0)	[15N][Energy]=0(0)
		Source/Food values
		[MarineResources][Protein][13C]=-14.1(1)	[MarineResources][Protein][15N]=12.9(1)	[MarineResources][Energy][13C]=-20.1(1)
		[TerrestrialMammals][Protein][13C]=-22.7(1)	[TerrestrialMammals][Protein][15N]=8.2(1)	[TerrestrialMammals][Energy][13C]=-28.7(1)
		[FreshwaterFish][Protein][13C]=-24.3(1)	[FreshwaterFish][Protein][15N]=11.5(1)	[FreshwaterFish][Energy][13C]=-30.3(1)
		[C3Plants][Protein][13C]=-29.2(1)	[C3Plants][Protein][15N]=1.1(1)	[C3Plants][Energy][13C]=-26.7(1)
		Concentrations
		[MarineResources][Protein]=65(5)	[MarineResources][Energy]=35(5)	[TerrestrialMammals][Protein]=30(2.5)	[TerrestrialMammals][Energy]=70(2.5)	[FreshwaterFish][Protein]=65(5)	[FreshwaterFish][Energy]=35(5)	[C3Plants][Protein]=10(2.5)	[C3Plants][Energy]=90(2.5)
		Prior info
		([Protein]/([Protein]+[Energy]))>0.05
		([Protein]/([Protein]+[Energy]))<0.4
		ESTIMATES
		Estimates on source/food contribution
		Source/Food	Mean	sd	2.5pc	median	97.5pc
		MarineResources	0.3081	0.08278	0.152	0.3047	0.4729	0.2248	0.3946
		TerrestrialMammals	0.2027	0.1733	0.005793	0.1527	0.6376	0.0388	0.3801
		FreshwaterFish	0.03913	0.03608	0.0009771	0.02867	0.1327	0.0072	0.0725
		C3Plants	0.4501	0.1644	0.09229	0.4628	0.7321	0.279	0.6182
		Estimates on fraction contribution
		Fraction	Mean	sd	2.5pc	median	97.5pc
		Protein	0.3286	0.04925	0.2171	0.3369	0.3968
		Energy	0.6714	0.04925	0.6032	0.6631	0.783
		Estimates on signal contribution from source/food
		Proxy	Source/Food	Mean	sd	2.5pc	median	97.5pc
		13C	MarineResources	0.4954	0.09708	0.2861	0.5018	0.6668
		13C	TerrestrialMammals	0.1876	0.1551	0.005579	0.1461	0.5683
		13C	FreshwaterFish	0.06194	0.05446	0.001627	0.04703	0.2003
		13C	C3Plants	0.2551	0.1	0.04877	0.2583	0.4403
		15N	MarineResources	0.6033	0.1162	0.3497	0.614	0.7989
		15N	TerrestrialMammals	0.1781	0.1454	0.005521	0.1414	0.5327
		15N	FreshwaterFish	0.07533	0.06576	0.002028	0.05775	0.242
		15N	C3Plants	0.1432	0.07402	0.02074	0.1352	0.3054
		TARGET/CONSUMER RESULTS REPORT: 422NC
		10000 updates took 6 s
		INPUT DATA (Weighted model: Yes; Offset dependent: Yes; Concentration-dependent model: Yes; Minimum uncertainty: 0.001)
		Target/consumer data
		[13C]=-13.8(1)	[15N]=14.5(1)
		Offsets
		[13C]=4.8(0.5)	[15N]=5.5(0.5)
		Weights
		[13C][Protein]=74(4)	[13C][Energy]=26(4)	[15N][Protein]=100(0)	[15N][Energy]=0(0)
		Source/Food values
		[MarineResources][Protein][13C]=-14.1(1)	[MarineResources][Protein][15N]=12.9(1)	[MarineResources][Energy][13C]=-20.1(1)
		[TerrestrialMammals][Protein][13C]=-22.7(1)	[TerrestrialMammals][Protein][15N]=8.2(1)	[TerrestrialMammals][Energy][13C]=-28.7(1)
		[FreshwaterFish][Protein][13C]=-24.3(1)	[FreshwaterFish][Protein][15N]=11.5(1)	[FreshwaterFish][Energy][13C]=-30.3(1)
		[C3Plants][Protein][13C]=-29.2(1)	[C3Plants][Protein][15N]=1.1(1)	[C3Plants][Energy][13C]=-26.7(1)
		Concentrations
		[MarineResources][Protein]=65(5)	[MarineResources][Energy]=35(5)	[TerrestrialMammals][Protein]=30(2.5)	[TerrestrialMammals][Energy]=70(2.5)	[FreshwaterFish][Protein]=65(5)	[FreshwaterFish][Energy]=35(5)	[C3Plants][Protein]=10(2.5)	[C3Plants][Energy]=90(2.5)
		Prior info
		([Protein]/([Protein]+[Energy]))>0.05
		([Protein]/([Protein]+[Energy]))<0.4
		ESTIMATES
		Estimates on source/food contribution
		Source/Food	Mean	sd	2.5pc	median	97.5pc
		MarineResources	0.3254	0.07844	0.1736	0.3242	0.4782	0.2455	0.4053
		TerrestrialMammals	0.2033	0.1631	0.00676	0.1619	0.6122	0.0461	0.3717
		FreshwaterFish	0.04996	0.04448	0.001381	0.03723	0.164	0.0099	0.0916
		C3Plants	0.4214	0.1453	0.09629	0.4342	0.6759	0.2753	0.5633
		Estimates on fraction contribution
		Fraction	Mean	sd	2.5pc	median	97.5pc
		Protein	0.3447	0.04208	0.2438	0.3535	0.3979
		Energy	0.6553	0.04208	0.6021	0.6465	0.7564
		Estimates on signal contribution from source/food
		Proxy	Source/Food	Mean	sd	2.5pc	median	97.5pc
		13C	MarineResources	0.502	0.09437	0.3022	0.5087	0.669
		13C	TerrestrialMammals	0.1847	0.1445	0.006132	0.1505	0.5385
		13C	FreshwaterFish	0.07646	0.06599	0.002185	0.05785	0.244
		13C	C3Plants	0.2369	0.08594	0.05345	0.2423	0.3961
		15N	MarineResources	0.6104	0.1138	0.3679	0.6209	0.804
		15N	TerrestrialMammals	0.1726	0.1337	0.005981	0.1418	0.4942
		15N	FreshwaterFish	0.09281	0.07954	0.002697	0.07062	0.2935
		15N	C3Plants	0.1241	0.05899	0.02263	0.1187	0.253
		TARGET/CONSUMER RESULTS REPORT: 51NC
		10000 updates took 6 s
		INPUT DATA (Weighted model: Yes; Offset dependent: Yes; Concentration-dependent model: Yes; Minimum uncertainty: 0.001)
		Target/consumer data
		[13C]=-12.5(1)	[15N]=13.54(1)
		Offsets
		[13C]=4.8(0.5)	[15N]=5.5(0.5)
		Weights
		[13C][Protein]=74(4)	[13C][Energy]=26(4)	[15N][Protein]=100(0)	[15N][Energy]=0(0)
		Source/Food values
		[MarineResources][Protein][13C]=-14.1(1)	[MarineResources][Protein][15N]=12.9(1)	[MarineResources][Energy][13C]=-20.1(1)
		[TerrestrialMammals][Protein][13C]=-22.7(1)	[TerrestrialMammals][Protein][15N]=8.2(1)	[TerrestrialMammals][Energy][13C]=-28.7(1)
		[FreshwaterFish][Protein][13C]=-24.3(1)	[FreshwaterFish][Protein][15N]=11.5(1)	[FreshwaterFish][Energy][13C]=-30.3(1)
		[C3Plants][Protein][13C]=-29.2(1)	[C3Plants][Protein][15N]=1.1(1)	[C3Plants][Energy][13C]=-26.7(1)
		Concentrations
		[MarineResources][Protein]=65(5)	[MarineResources][Energy]=35(5)	[TerrestrialMammals][Protein]=30(2.5)	[TerrestrialMammals][Energy]=70(2.5)	[FreshwaterFish][Protein]=65(5)	[FreshwaterFish][Energy]=35(5)	[C3Plants][Protein]=10(2.5)	[C3Plants][Energy]=90(2.5)
		Prior info
		([Protein]/([Protein]+[Energy]))>0.05
		([Protein]/([Protein]+[Energy]))<0.4
		ESTIMATES
		Estimates on source/food contribution
		Source/Food	Mean	sd	2.5pc	median	97.5pc
		MarineResources	0.3608	0.07835	0.2087	0.3616	0.5079	0.2799	0.4413
		TerrestrialMammals	0.1473	0.1374	0.003922	0.1034	0.5142	0.0269	0.2778
		FreshwaterFish	0.03554	0.0341	0.0008476	0.02499	0.1258	0.0062	0.0663
		C3Plants	0.4563	0.131	0.1604	0.466	0.6885	0.3304	0.5829
		Estimates on fraction contribution
		Fraction	Mean	sd	2.5pc	median	97.5pc
		Protein	0.3445	0.04233	0.2459	0.3537	0.398
		Energy	0.6555	0.04233	0.602	0.6463	0.7541
		Estimates on signal contribution from source/food
		Proxy	Source/Food	Mean	sd	2.5pc	median	97.5pc
		13C	MarineResources	0.558	0.08487	0.3711	0.5663	0.7031
		13C	TerrestrialMammals	0.1337	0.1209	0.003919	0.09647	0.4533
		13C	FreshwaterFish	0.05441	0.05054	0.001398	0.03946	0.1876
		13C	C3Plants	0.2539	0.0787	0.08646	0.2565	0.4028
		15N	MarineResources	0.6748	0.1005	0.4508	0.6851	0.8385
		15N	TerrestrialMammals	0.1252	0.1118	0.003783	0.09116	0.4188
		15N	FreshwaterFish	0.06575	0.06065	0.001707	0.04774	0.2237
		15N	C3Plants	0.1343	0.05767	0.03501	0.1288	0.2651
		TARGET/CONSUMER RESULTS REPORT: 52NC
		10000 updates took 6 s
		INPUT DATA (Weighted model: Yes; Offset dependent: Yes; Concentration-dependent model: Yes; Minimum uncertainty: 0.001)
		Target/consumer data
		[13C]=-13.4(1)	[15N]=13.55(1)
		Offsets
		[13C]=4.8(0.5)	[15N]=5.5(0.5)
		Weights
		[13C][Protein]=74(4)	[13C][Energy]=26(4)	[15N][Protein]=100(0)	[15N][Energy]=0(0)
		Source/Food values
		[MarineResources][Protein][13C]=-14.1(1)	[MarineResources][Protein][15N]=12.9(1)	[MarineResources][Energy][13C]=-20.1(1)
		[TerrestrialMammals][Protein][13C]=-22.7(1)	[TerrestrialMammals][Protein][15N]=8.2(1)	[TerrestrialMammals][Energy][13C]=-28.7(1)
		[FreshwaterFish][Protein][13C]=-24.3(1)	[FreshwaterFish][Protein][15N]=11.5(1)	[FreshwaterFish][Energy][13C]=-30.3(1)
		[C3Plants][Protein][13C]=-29.2(1)	[C3Plants][Protein][15N]=1.1(1)	[C3Plants][Energy][13C]=-26.7(1)
		Concentrations
		[MarineResources][Protein]=65(5)	[MarineResources][Energy]=35(5)	[TerrestrialMammals][Protein]=30(2.5)	[TerrestrialMammals][Energy]=70(2.5)	[FreshwaterFish][Protein]=65(5)	[FreshwaterFish][Energy]=35(5)	[C3Plants][Protein]=10(2.5)	[C3Plants][Energy]=90(2.5)
		Prior info
		([Protein]/([Protein]+[Energy]))>0.05
		([Protein]/([Protein]+[Energy]))<0.4
		ESTIMATES
		Estimates on source/food contribution
		Source/Food	Mean	sd	2.5pc	median	97.5pc
		MarineResources	0.3236	0.08	0.1707	0.3241	0.4747	0.2419	0.4055
		TerrestrialMammals	0.189	0.1648	0.005676	0.1417	0.6101	0.0353	0.355
		FreshwaterFish	0.04227	0.03971	0.001187	0.03012	0.1479	0.0081	0.0776
		C3Plants	0.4451	0.1523	0.1143	0.4597	0.7109	0.289	0.5955
		Estimates on fraction contribution
		Fraction	Mean	sd	2.5pc	median	97.5pc
		Protein	0.3373	0.0459	0.2274	0.3462	0.3975
		Energy	0.6627	0.0459	0.6025	0.6538	0.7729
		Estimates on signal contribution from source/food
		Proxy	Source/Food	Mean	sd	2.5pc	median	97.5pc
		13C	MarineResources	0.51	0.09434	0.3049	0.5172	0.6721
		13C	TerrestrialMammals	0.174	0.1473	0.005565	0.1348	0.5416
		13C	FreshwaterFish	0.06516	0.0586	0.001898	0.04829	0.2208
		13C	C3Plants	0.2509	0.09089	0.06265	0.2567	0.4182
		15N	MarineResources	0.6207	0.1136	0.3703	0.6328	0.8084
		15N	TerrestrialMammals	0.1641	0.1372	0.005383	0.1291	0.5036
		15N	FreshwaterFish	0.07912	0.0708	0.002343	0.05865	0.2654
		15N	C3Plants	0.1361	0.06534	0.02747	0.1298	0.2796
		TARGET/CONSUMER RESULTS REPORT: 53NC
		10000 updates took 6 s
		INPUT DATA (Weighted model: Yes; Offset dependent: Yes; Concentration-dependent model: Yes; Minimum uncertainty: 0.001)
		Target/consumer data
		[13C]=-11.7(1)	[15N]=14.52(1)
		Offsets
		[13C]=4.8(0.5)	[15N]=5.5(0.5)
		Weights
		[13C][Protein]=74(4)	[13C][Energy]=26(4)	[15N][Protein]=100(0)	[15N][Energy]=0(0)
		Source/Food values
		[MarineResources][Protein][13C]=-14.1(1)	[MarineResources][Protein][15N]=12.9(1)	[MarineResources][Energy][13C]=-20.1(1)
		[TerrestrialMammals][Protein][13C]=-22.7(1)	[TerrestrialMammals][Protein][15N]=8.2(1)	[TerrestrialMammals][Energy][13C]=-28.7(1)
		[FreshwaterFish][Protein][13C]=-24.3(1)	[FreshwaterFish][Protein][15N]=11.5(1)	[FreshwaterFish][Energy][13C]=-30.3(1)
		[C3Plants][Protein][13C]=-29.2(1)	[C3Plants][Protein][15N]=1.1(1)	[C3Plants][Energy][13C]=-26.7(1)
		Concentrations
		[MarineResources][Protein]=65(5)	[MarineResources][Energy]=35(5)	[TerrestrialMammals][Protein]=30(2.5)	[TerrestrialMammals][Energy]=70(2.5)	[FreshwaterFish][Protein]=65(5)	[FreshwaterFish][Energy]=35(5)	[C3Plants][Protein]=10(2.5)	[C3Plants][Energy]=90(2.5)
		Prior info
		([Protein]/([Protein]+[Energy]))>0.05
		([Protein]/([Protein]+[Energy]))<0.4
		ESTIMATES
		Estimates on source/food contribution
		Source/Food	Mean	sd	2.5pc	median	97.5pc
		MarineResources	0.3932	0.07172	0.2466	0.3948	0.5251	0.3226	0.4651
		TerrestrialMammals	0.1371	0.1201	0.003882	0.1054	0.4508	0.0276	0.2491
		FreshwaterFish	0.03259	0.02978	0.000867	0.02437	0.1085	0.0062	0.0594
		C3Plants	0.4371	0.1136	0.1935	0.4416	0.6496	0.3314	0.5453
[truncated: 1,374 more rows]
